# Supplementary material for: Sox, Fox, and Lmx1b binding sites differentially regulate a Gdf5-Associated regulatory region during elbow development
Source: Front Cell Dev Biol. 2023 Jul 10;11:1215406. doi: 10.3389/fcell.2023.1215406 (PMC10364121; doi:10.3389/fcell.2023.1215406)
Supplement: Supplementary file 2 [file Table12.xlsx]

## Sheet: He P. 2020
Hurdle Model													ANOVA
Feature ID	Ensembl ID	P-value (Gdf5+ vs Gdf5-)	Q-value (Gdf5+ vs Gdf5-)	FDR step up (Gdf5+ vs Gdf5-)	Bonferroni (Gdf5+ vs Gdf5-)	Ratio (Gdf5+ vs Gdf5-)	Fold change (Gdf5+ vs Gdf5-)	LSMean(Gdf5+)	LSMean(Gdf5-) (Gdf5+ vs Gdf5-)	Pct(Gdf5+) (Gdf5+ vs Gdf5-)	Pct(Gdf5-) (Gdf5+ vs Gdf5-)		Feature ID	Ensembl ID	P-value (Gdf5+ vs Gdf5-)	Q-value (Gdf5+ vs Gdf5-)	FDR step up (Gdf5+ vs Gdf5-)	Bonferroni (Gdf5+ vs Gdf5-)	Ratio (Gdf5+ vs Gdf5-)	Fold change (Gdf5+ vs Gdf5-)	LSMean (Gdf5+) (Gdf5+ vs Gdf5-)	LSMean (Gdf5-) (Gdf5+ vs Gdf5-)	P-value (Gdf5)	Q-value (Gdf5)	FDR step up (Gdf5)	Bonferroni (Gdf5)
Col2a1	ENSMUSG00000022483.17	0	0	0	0	4.5371	4.5371	13.9042	3.06456	0.62057	0.691696		Col2a1	ENSMUSG00000022483.17	0	0	0	0	3.40512	3.40512	234.139	68.761	0	0	0	0
Foxc1	ENSMUSG00000050295.4	0	0	0	0	3.78909	3.78909	6.42544	1.69577	0.522508	0.639609		Foxc1	ENSMUSG00000050295.4	0	0	0	0	5.36374	5.36374	86.3443	16.0978	0	0	0	0
Foxc2	ENSMUSG00000046714.7	0	0	0	0	1.2341	1.2341	1.46886	1.19023	0.253665	0.584967		Foxc2	ENSMUSG00000046714.7	8.46214e-115	7.44149e-113	1.30384e-112	2.97275e-110	2.6655	2.6655	15.5262	5.82487	8.46214e-115	7.44149e-113	1.30384e-112	2.97275e-110
Foxp1	ENSMUSG00000030067.17	0	0	0	0	1.67571	1.67571	20.5343	12.2541	0.619539	0.731547		Foxp1	ENSMUSG00000030067.17	1.58021e-78	8.16578e-77	1.43074e-76	5.55128e-74	1.22306	1.22306	166.605	136.22	1.58021e-78	8.16578e-77	1.43074e-76	5.55128e-74
Foxp2	ENSMUSG00000029563.16	0	0	0	0	2.2136	2.2136	6.98143	3.15388	0.498637	0.647497		Foxp2	ENSMUSG00000029563.16	6.64E-321	2.295464E-318	4.021927E-318	2.3327171E-316	1.86818	1.86818	80.5968	43.1419	0	0	0	0
Foxp4	ENSMUSG00000023991.16	0	0	0	0	1.73278	1.73278	5.85129	3.37682	0.629559	0.761439		Foxp4	ENSMUSG00000023991.16	3.12705e-175	4.5106e-173	7.90312e-173	1.09853e-170	1.71214	1.71214	62.7347	36.6412	3.12705e-175	4.5106e-173	7.90312e-173	1.09853e-170
Gdf5	ENSMUSG00000038259.4	0	0	0	0	168.337	168.337	213.395	1.26766	1	0.567899		Gdf5	ENSMUSG00000038259.4	0	0	0	0	337.017	337.017	396.532	1.1766	6.64E-321	2.29E-318	4.02E-318	2.331E-316
Lmx1b	ENSMUSG00000038765.13	1.15084e-06	1.23829e-08	1.27933e-06	0.0404257	1.07185	1.07185	2.26246	2.1108	0.688057	0.688362		Lmx1b	ENSMUSG00000038765.13	3.39903e-18	3.42982e-17	6.00946e-17	1.19408e-13	1.40645	1.40645	27.303	19.4127	3.39903e-18	3.42982e-17	6.00946e-17	1.19408e-13
Osr1	ENSMUSG00000048387.8	0	0	0	0	1.56521	1.56521	8.90303	5.68808	0.593458	0.635729		Osr1	ENSMUSG00000048387.8	1.41657e-89	8.63291e-88	1.51259e-87	4.97642e-85	1.32488	1.32488	113.046	85.3259	1.41657e-89	8.63291e-88	1.51259e-87	4.97642e-85
Osr2	ENSMUSG00000022330.5	0	0	0	0	1.55044	1.55044	6.57253	4.23915	0.610845	0.64322		Osr2	ENSMUSG00000022330.5	1.69055e-90	1.03974e-88	1.82175e-88	5.9389e-86	1.73451	1.73451	129.505	74.6641	1.69055e-90	1.03974e-88	1.82175e-88	5.9389e-86
Sox11	ENSMUSG00000063632.6	0	0	0	0	2.15713	2.15713	347.98	161.316	0.970456	0.972376		Sox11	ENSMUSG00000063632.6	2.83831e-304	9.3292e-302	1.63459e-301	9.97099e-300	1.34307	1.34307	1076.78	801.736	2.83831e-304	9.3292e-302	1.63459e-301	9.97099e-300
Sox4	ENSMUSG00000076431.4	0	0	0	0	2.99731	2.99731	389.811	130.053	0.975982	0.938829		Sox4	ENSMUSG00000076431.4	0	0	0	0	1.79739	1.79739	903.354	502.592	0	0	0	0
Sox5	ENSMUSG00000041540.16	0	0	0	0	2.97568	2.97568	5.39454	1.81287	0.720917	0.753879		Sox5	ENSMUSG00000041540.16	0	0	0	0	4.66043	4.66043	76.0081	16.3093	0	0	0	0
Sox6	ENSMUSG00000051910.13	0	0	0	0	3.04883	3.04883	5.27601	1.7305	0.648051	0.732863		Sox6	ENSMUSG00000051910.13	0	0	0	0	4.81205	4.81205	70.271	14.6031	0	0	0	0
Sox9	ENSMUSG00000000567.5	0	0	0	0	7.86434	7.86434	46.0396	5.85422	0.836956	0.674896		Sox9	ENSMUSG00000000567.5	0	0	0	0	3.61036	3.61036	374.587	103.753	0	0	0	0
Feature ID	Ensembl ID	P-value (Col2A1+,Gdf5+ + Col2A1-,Gdf5+ vs Col2A1+,Gdf5-)	Q-value (Col2A1+,Gdf5+ + Col2A1-,Gdf5+ vs Col2A1+,Gdf5-)	FDR step up (Col2A1+,Gdf5+ + Col2A1-,Gdf5+ vs Col2A1+,Gdf5-)	Bonferroni (Col2A1+,Gdf5+ + Col2A1-,Gdf5+ vs Col2A1+,Gdf5-)	Ratio (Col2A1+,Gdf5+ + Col2A1-,Gdf5+ vs Col2A1+,Gdf5-)	Fold change (Col2A1+,Gdf5+ + Col2A1-,Gdf5+ vs Col2A1+,Gdf5-)	LSMean(Col2A1+,Gdf5+ + Col2A1-,Gdf5+)	LSMean(Col2A1+,Gdf5-)	Pct(Col2A1+,Gdf5+ + Col2A1-,Gdf5+)	Pct(Col2A1+,Gdf5-)		Feature ID	Ensembl ID	P-value (Col2A1+,Gdf5+ + Col2A1-,Gdf5+ vs Col2A1+,Gdf5-)	Q-value (Col2A1+,Gdf5+ + Col2A1-,Gdf5+ vs Col2A1+,Gdf5-)	FDR step up (Col2A1+,Gdf5+ + Col2A1-,Gdf5+ vs Col2A1+,Gdf5-)	Bonferroni (Col2A1+,Gdf5+ + Col2A1-,Gdf5+ vs Col2A1+,Gdf5-)	Ratio (Col2A1+,Gdf5+ + Col2A1-,Gdf5+ vs Col2A1+,Gdf5-)	Fold change (Col2A1+,Gdf5+ + Col2A1-,Gdf5+ vs Col2A1+,Gdf5-)	LSMean(Col2A1+,Gdf5+ + Col2A1-,Gdf5+) (Col2A1+,Gdf5+ + Col2A1-,Gdf5+ vs Col2A1+,Gdf5-)	LSMean(Col2A1+,Gdf5-) (Col2A1+,Gdf5+ + Col2A1-,Gdf5+ vs Col2A1+,Gdf5-)	P-value (Col2A1 * Gdf5)	Q-value (Col2A1 * Gdf5)	FDR step up (Col2A1 * Gdf5)	Bonferroni (Col2A1 * Gdf5)
Col2a1	ENSMUSG00000022483.17	0	0	0	0	0.0971763	-10.2906	18.4575	189.938	0.641465	1		Col2a1	ENSMUSG00000022483.17	0	0	0	0	0.582436	-1.71693	248.573	426.782	0	0	0	0
Foxc1	ENSMUSG00000050295.4	0	0	0	0	1.84988	1.84988	6.24367	3.37517	0.527571	0.552555		Foxc1	ENSMUSG00000050295.4	0	0	0	0	1.91832	1.91832	88.307	46.0335	0	0	0	0
Foxc2	ENSMUSG00000046714.7	0	0	0	0	0.971475	-1.02936	1.4841	1.52768	0.253526	0.478546		Foxc2	ENSMUSG00000046714.7	3.99665e-07	3.74037e-06	5.35542e-06	0.0140402	1.04261	1.04261	15.8326	15.1855	0	0	0	0
Foxp1	ENSMUSG00000030067.17	0	0	0	0	1.15489	1.15489	20.6921	17.917	0.620732	0.699973		Foxp1	ENSMUSG00000030067.17	0.00212888	0.00933241	0.0133621	1	1.03836	1.03836	166.315	160.171	4.35478e-175	2.11418e-173	4.11246e-173	1.52983e-170
Foxp2	ENSMUSG00000029563.16	0	0	0	0	0.979979	-1.02043	7.00461	7.14771	0.502146	0.642689		Foxp2	ENSMUSG00000029563.16	0.0152954	0.0493403	0.070645	1	0.969414	-1.03155	81.3647	83.9318	0	0	0	0
Foxp4	ENSMUSG00000023991.16	0	0	0	0	1.02778	1.02778	5.91315	5.75332	0.630821	0.72528		Foxp4	ENSMUSG00000023991.16	0.35222	0.451396	0.646304	1	1.12274	1.12274	63.4451	56.5094	0	0	0	0
Gdf5	ENSMUSG00000038259.4	0	0	0	0	184.731	184.731	214.44	1.16082	1	0.418967		Gdf5	ENSMUSG00000038259.4	0	0	0	0	402.366	402.366	399.89	0.993847	0	0	0	0
Lmx1b	ENSMUSG00000038765.13	0	0	0	0	0.991498	-1.00857	2.27021	2.28967	0.686072	0.628095		Lmx1b	ENSMUSG00000038765.13	0.0203462	0.0618597	0.0885701	1	1.24521	1.24521	27.2724	21.9018	2.94576e-29	1.92755e-28	3.74945e-28	1.03485e-24
Osr1	ENSMUSG00000048387.8	0	0	0	0	1.79199	1.79199	8.8566	4.94232	0.591943	0.634053		Osr1	ENSMUSG00000048387.8	5.48517e-90	1.191e-87	1.70526e-87	1.92694e-85	1.56737	1.56737	112.834	71.989	4.86399e-102	1.21499e-100	2.36337e-100	1.70872e-97
Osr2	ENSMUSG00000022330.5	0	0	0	0	1.42381	1.42381	6.57776	4.61984	0.614241	0.692047		Osr2	ENSMUSG00000022330.5	2.07634e-39	1.43102e-37	2.04893e-37	7.29418e-35	1.64803	1.64803	132.617	80.4705	2.58716e-289	2.48532e-287	4.8344e-287	9.08868e-285
Sox4	ENSMUSG00000076431.4	0	0	0	0	1.72806	1.72806	403.831	233.69	0.976658	0.954578		Sox11	ENSMUSG00000063632.6	1.70797e-71	2.66918e-69	3.82171e-69	6.00008e-67	1.59441	1.59441	1069.59	670.833	0	0	0	0
Sox5	ENSMUSG00000041540.16	0	0	0	0	1.47747	1.47747	5.50641	3.72691	0.722576	0.665537		Sox4	ENSMUSG00000076431.4	1.88228e-91	4.19846e-89	6.01132e-89	6.61245e-87	1.61027	1.61027	909.301	564.69	0	0	0	0
Sox6	ENSMUSG00000051910.13	0	0	0	0	1.55812	1.55812	5.28741	3.39345	0.65082	0.652583		Sox5	ENSMUSG00000041540.16	2.41578e-139	9.56014e-137	1.36881e-136	8.48663e-135	1.56695	1.56695	78.4749	50.0813	0	0	0	0
Sox9	ENSMUSG00000000567.5	0	0	0	0	1.75115	1.75115	50.2721	28.708	0.842117	0.759169		Sox6	ENSMUSG00000051910.13	1.63175e-192	1.02657e-189	1.46983e-189	5.73233e-188	1.58755	1.58755	72.3587	45.579	0	0	0	0
Sox11	ENSMUSG00000063632.6	0	0	0	0	1.60531	1.60531	349.733	217.861	0.969774	0.973763		Sox9	ENSMUSG00000000567.5	9.15379e-104	2.38931e-101	3.42099e-101	3.21573e-99	1.34788	1.34788	385.177	285.765	0	0	0	0
Feature ID	Ensembl ID	P-value (Col2A1+,Gdf5+ + Col2A1-,Gdf5+ vs Col2A1-,Gdf5-)	Q-value (Col2A1+,Gdf5+ + Col2A1-,Gdf5+ vs Col2A1-,Gdf5-)	FDR step up (Col2A1+,Gdf5+ + Col2A1-,Gdf5+ vs Col2A1-,Gdf5-)	Bonferroni (Col2A1+,Gdf5+ + Col2A1-,Gdf5+ vs Col2A1-,Gdf5-)	Ratio (Col2A1+,Gdf5+ + Col2A1-,Gdf5+ vs Col2A1-,Gdf5-)	Fold change (Col2A1+,Gdf5+ + Col2A1-,Gdf5+ vs Col2A1-,Gdf5-)	LSMean(Col2A1+,Gdf5+ + Col2A1-,Gdf5+) (Col2A1+,Gdf5+ + Col2A1-,Gdf5+ vs Col2A1-,Gdf5-)	LSMean(Col2A1-,Gdf5-) (Col2A1+,Gdf5+ + Col2A1-,Gdf5+ vs Col2A1-,Gdf5-)	Pct(Col2A1+,Gdf5+ + Col2A1-,Gdf5+) (Col2A1+,Gdf5+ + Col2A1-,Gdf5+ vs Col2A1-,Gdf5-)	Pct(Col2A1-,Gdf5-) (Col2A1+,Gdf5+ + Col2A1-,Gdf5+ vs Col2A1-,Gdf5-)		Feature ID	Ensembl ID	P-value (Col2A1+,Gdf5+ + Col2A1-,Gdf5+ vs Col2A1-,Gdf5-)	Q-value (Col2A1+,Gdf5+ + Col2A1-,Gdf5+ vs Col2A1-,Gdf5-)	FDR step up (Col2A1+,Gdf5+ + Col2A1-,Gdf5+ vs Col2A1-,Gdf5-)	Bonferroni (Col2A1+,Gdf5+ + Col2A1-,Gdf5+ vs Col2A1-,Gdf5-)	Ratio (Col2A1+,Gdf5+ + Col2A1-,Gdf5+ vs Col2A1-,Gdf5-)	Fold change (Col2A1+,Gdf5+ + Col2A1-,Gdf5+ vs Col2A1-,Gdf5-)	LSMean(Col2A1+,Gdf5+ + Col2A1-,Gdf5+) (Col2A1+,Gdf5+ + Col2A1-,Gdf5+ vs Col2A1-,Gdf5-)	LSMean(Col2A1-,Gdf5-) (Col2A1+,Gdf5+ + Col2A1-,Gdf5+ vs Col2A1-,Gdf5-)	P-value (Col2A1 * Gdf5)	Q-value (Col2A1 * Gdf5)	FDR step up (Col2A1 * Gdf5)	Bonferroni (Col2A1 * Gdf5)
Col2a1	ENSMUSG00000022483.17	0	0	0	0	13.0976	13.0976	18.4575	1.40922	0.641465	0.633657		Col2a1	ENSMUSG00000022483.17	0	0	0	0	182.261	182.261	248.573	1.36383	0	0	0	0
Foxc1	ENSMUSG00000050295.4	0	0	0	0	4.19127	4.19127	6.24367	1.48969	0.527571	0.655996		Foxc1	ENSMUSG00000050295.4	0	0	0	0	8.44043	8.44043	88.307	10.4624	0	0	0	0
Foxc2	ENSMUSG00000046714.7	0	0	0	0	1.30689	1.30689	1.4841	1.1356	0.253526	0.605001		Foxc2	ENSMUSG00000046714.7	2.91165e-190	3.76497e-188	6.68538e-188	1.02286e-185	3.89703	3.89703	15.8326	4.06274	0	0	0	0
Foxp1	ENSMUSG00000030067.17	0	0	0	0	1.81376	1.81376	20.6921	11.4084	0.620732	0.73749		Foxp1	ENSMUSG00000030067.17	5.08669e-105	3.02207e-103	5.36623e-103	1.78695e-100	1.26272	1.26272	166.315	131.711	4.35478e-175	2.11418e-173	4.11246e-173	1.52983e-170
Foxp2	ENSMUSG00000029563.16	0	0	0	0	2.59077	2.59077	7.00461	2.70368	0.502146	0.648403		Foxp2	ENSMUSG00000029563.16	0	0	0	0	2.29434	2.29434	81.3647	35.4632	0	0	0	0
Foxp4	ENSMUSG00000023991.16	0	0	0	0	1.93586	1.93586	5.91315	3.05453	0.630821	0.768246		Foxp4	ENSMUSG00000023991.16	1.97045e-258	3.7848e-256	6.72059e-256	6.9222e-254	1.92836	1.92836	63.4451	32.9011	0	0	0	0
Gdf5	ENSMUSG00000038259.4	0	0	0	0	166.381	166.381	214.44	1.28885	1	0.595936		Gdf5	ENSMUSG00000038259.4	0	0	0	0	330.215	330.215	399.89	1.211	0	0	0	0
Osr1	ENSMUSG00000048387.8	0	0	0	0	1.51639	1.51639	8.8566	5.84058	0.591943	0.636045		Lmx1b	ENSMUSG00000038765.13	3.64419e-22	3.76877e-21	6.69213e-21	1.2802e-17	1.43962	1.43962	27.2724	18.9442	2.94576e-29	1.92755e-28	3.74945e-28	1.03485e-24
Osr2	ENSMUSG00000022330.5	0	0	0	0	1.57699	1.57699	6.57776	4.17107	0.614241	0.634028		Osr1	ENSMUSG00000048387.8	2.08137e-77	8.7799e-76	1.55903e-75	7.31184e-73	1.28459	1.28459	112.834	87.8366	4.86399e-102	1.21499e-100	2.36337e-100	1.70872e-97
Sox4	ENSMUSG00000076431.4	0	0	0	0	3.46729	3.46729	403.831	116.469	0.976658	0.935865		Osr2	ENSMUSG00000022330.5	1.41517e-113	9.14959e-112	1.62467e-111	4.97149e-109	1.80258	1.80258	132.617	73.571	2.58716e-289	2.48532e-287	4.8344e-287	9.08868e-285
Sox5	ENSMUSG00000041540.16	0	0	0	0	3.47873	3.47873	5.50641	1.58288	0.722576	0.77051		Sox11	ENSMUSG00000063632.6	0	0	0	0	1.2943	1.2943	1069.59	826.378	0	0	0	0
Sox6	ENSMUSG00000051910.13	0	0	0	0	3.46839	3.46839	5.28741	1.52446	0.65082	0.747976		Sox4	ENSMUSG00000076431.4	0	0	0	0	1.85231	1.85231	909.301	490.902	0	0	0	0
Sox9	ENSMUSG00000000567.5	0	0	0	0	11.5838	11.5838	50.2721	4.33987	0.842117	0.659032		Sox5	ENSMUSG00000041540.16	0	0	0	0	7.88559	7.88559	78.4749	9.95169	0	0	0	0
Sox11	ENSMUSG00000063632.6	0	0	0	0	2.29416	2.29416	349.733	152.445	0.969774	0.972115		Sox6	ENSMUSG00000051910.13	0	0	0	0	8.24888	8.24888	72.3587	8.77195	0	0	0	0
Lmx1b	ENSMUSG00000038765.13	6.21725e-15	1.28803e-16	7.29712e-15	2.18381e-10	1.09212	1.09212	2.27021	2.07872	0.686072	0.699707		Sox9	ENSMUSG00000000567.5	0	0	0	0	5.54292	5.54292	385.177	69.4899	0	0	0	0
Feature ID	Ensembl ID	P-value (Col2A1+,Gdf5+ vs Col2A1+,Gdf5-)	Q-value (Col2A1+,Gdf5+ vs Col2A1+,Gdf5-)	FDR step up (Col2A1+,Gdf5+ vs Col2A1+,Gdf5-)	Bonferroni (Col2A1+,Gdf5+ vs Col2A1+,Gdf5-)	Ratio (Col2A1+,Gdf5+ vs Col2A1+,Gdf5-)	Fold change (Col2A1+,Gdf5+ vs Col2A1+,Gdf5-)	LSMean(Col2A1+,Gdf5+)	LSMean(Col2A1+,Gdf5-)	Pct(Col2A1+,Gdf5+)	Pct(Col2A1+,Gdf5-)		Feature ID	Ensembl ID	P-value (Col2A1+,Gdf5+ vs Col2A1+,Gdf5-)	Q-value (Col2A1+,Gdf5+ vs Col2A1+,Gdf5-)	FDR step up (Col2A1+,Gdf5+ vs Col2A1+,Gdf5-)	Bonferroni (Col2A1+,Gdf5+ vs Col2A1+,Gdf5-)	Ratio (Col2A1+,Gdf5+ vs Col2A1+,Gdf5-)	Fold change (Col2A1+,Gdf5+ vs Col2A1+,Gdf5-)	LSMean(Col2A1+,Gdf5+) (Col2A1+,Gdf5+ vs Col2A1+,Gdf5-)	LSMean(Col2A1+,Gdf5-) (Col2A1+,Gdf5+ vs Col2A1+,Gdf5-)	P-value (Col2A1 * Gdf5)	Q-value (Col2A1 * Gdf5)	FDR step up (Col2A1 * Gdf5)	Bonferroni (Col2A1 * Gdf5)
Col2a1	ENSMUSG00000022483.17	0	0	0	0	1.25963	1.25963	239.252	189.938	1	1		Col2a1	ENSMUSG00000022483.17	6.54479e-112	2.08785e-109	2.80388e-109	2.29918e-107	1.16277	1.16277	496.248	426.782	0	0	0	0
Foxc1	ENSMUSG00000050295.4	0	0	0	0	4.27225	4.27225	14.4195	3.37517	0.614458	0.552555		Foxc1	ENSMUSG00000050295.4	0	0	0	0	2.64997	2.64997	121.987	46.0335	0	0	0	0
Foxc2	ENSMUSG00000046714.7	0	0	0	0	1.12934	1.12934	1.72527	1.52768	0.251134	0.478546		Foxc2	ENSMUSG00000046714.7	3.64364e-15	8.95798e-14	1.20302e-13	1.28001e-10	1.38885	1.38885	21.0903	15.1855	0	0	0	0
Foxp1	ENSMUSG00000030067.17	0	0	0	0	1.31623	1.31623	23.5829	17.917	0.641214	0.699973		Foxp1	ENSMUSG00000030067.17	1.30094e-09	1.93357e-08	2.5967e-08	4.5702e-05	1.00723	1.00723	161.329	160.171	4.35478e-175	2.11418e-173	4.11246e-173	1.52983e-170
Foxp2	ENSMUSG00000029563.16	0	0	0	0	1.49508	1.49508	10.6864	7.14771	0.562353	0.642689		Foxp2	ENSMUSG00000029563.16	8.89073e-35	6.15266e-33	8.26274e-33	3.12331e-30	1.12642	1.12642	94.5421	83.9318	0	0	0	0
Foxp4	ENSMUSG00000023991.16	0	0	0	0	1.42796	1.42796	8.2155	5.75332	0.65248	0.72528		Foxp4	ENSMUSG00000023991.16	2.26748e-31	1.36042e-29	1.82699e-29	7.96566e-27	1.33843	1.33843	75.6337	56.5094	0	0	0	0
Gdf5	ENSMUSG00000038259.4	0	0	0	0	200.875	200.875	233.181	1.16082	1	0.418967		Gdf5	ENSMUSG00000038259.4	0	0	0	0	460.333	460.333	457.501	0.993847	0	0	0	0
Osr1	ENSMUSG00000048387.8	0	0	0	0	1.61777	1.61777	7.99553	4.94232	0.565952	0.634053		Lmx1b	ENSMUSG00000038765.13	0.0705467	0.184541	0.247831	1	1.22122	1.22122	26.747	21.9018	2.94576e-29	1.92755e-28	3.74945e-28	1.03485e-24
Osr2	ENSMUSG00000022330.5	0	0	0	0	2.6264	2.6264	12.1335	4.61984	0.672508	0.692047		Osr1	ENSMUSG00000048387.8	2.58746e-39	2.06987e-37	2.77974e-37	9.08976e-35	1.51669	1.51669	109.185	71.989	4.86399e-102	1.21499e-100	2.36337e-100	1.70872e-97
Sox4	ENSMUSG00000076431.4	0	0	0	0	2.40028	2.40028	560.921	233.69	0.988265	0.954578		Osr2	ENSMUSG00000022330.5	1.716e-169	8.80163e-167	1.18202e-166	6.02829e-165	2.31168	2.31168	186.022	80.4705	2.58716e-289	2.48532e-287	4.8344e-287	9.08868e-285
Sox5	ENSMUSG00000041540.16	0	0	0	0	3.50153	3.50153	13.0499	3.72691	0.751056	0.665537		Sox11	ENSMUSG00000063632.6	5.71793e-21	2.14289e-19	2.87781e-19	2.00871e-16	1.41025	1.41025	946.042	670.833	0	0	0	0
Sox6	ENSMUSG00000051910.13	0	0	0	0	3.32228	3.32228	11.274	3.39345	0.698326	0.652583		Sox4	ENSMUSG00000076431.4	2.43174e-149	1.06019e-146	1.42379e-146	8.54272e-145	1.79099	1.79099	1011.35	564.69	0	0	0	0
Sox9	ENSMUSG00000000567.5	0	0	0	0	5.91846	5.91846	169.907	28.708	0.930684	0.759169		Sox5	ENSMUSG00000041540.16	0	0	0	0	2.41214	2.41214	120.803	50.0813	0	0	0	0
Sox11	ENSMUSG00000063632.6	0	0	0	0	1.38172	1.38172	301.023	217.861	0.958066	0.973763		Sox6	ENSMUSG00000051910.13	0	0	0	0	2.37353	2.37353	108.183	45.579	0	0	0	0
Lmx1b	ENSMUSG00000038765.13	0.000400668	1.39329e-05	0.000468319	1	0.990029	-1.01007	2.26684	2.28967	0.652011	0.628095		Sox9	ENSMUSG00000000567.5	0	0	0	0	1.98379	1.98379	566.896	285.765	0	0	0	0
Feature ID	Ensembl ID	P-value (Col2A1+,Gdf5+ vs Col2A1-,Gdf5+)	Q-value (Col2A1+,Gdf5+ vs Col2A1-,Gdf5+)	FDR step up (Col2A1+,Gdf5+ vs Col2A1-,Gdf5+)	Bonferroni (Col2A1+,Gdf5+ vs Col2A1-,Gdf5+)	Ratio (Col2A1+,Gdf5+ vs Col2A1-,Gdf5+)	Fold change (Col2A1+,Gdf5+ vs Col2A1-,Gdf5+)	LSMean(Col2A1+,Gdf5+)	LSMean(Col2A1-,Gdf5+)	Pct(Col2A1+,Gdf5+)	Pct(Col2A1-,Gdf5+)		Feature ID	Ensembl ID	P-value (Col2A1+,Gdf5+ vs Col2A1-,Gdf5+)	Q-value (Col2A1+,Gdf5+ vs Col2A1-,Gdf5+)	FDR step up (Col2A1+,Gdf5+ vs Col2A1-,Gdf5+)	Bonferroni (Col2A1+,Gdf5+ vs Col2A1-,Gdf5+)	Ratio (Col2A1+,Gdf5+ vs Col2A1-,Gdf5+)	Fold change (Col2A1+,Gdf5+ vs Col2A1-,Gdf5+)	LSMean(Col2A1+,Gdf5+) (Col2A1+,Gdf5+ vs Col2A1-,Gdf5+)	LSMean(Col2A1-,Gdf5+) (Col2A1+,Gdf5+ vs Col2A1-,Gdf5+)	P-value (Col2A1 * Gdf5)	Q-value (Col2A1 * Gdf5)	FDR step up (Col2A1 * Gdf5)	Bonferroni (Col2A1 * Gdf5)
Col2a1	ENSMUSG00000022483.17	0	0	0	0	216.433	216.433	239.252	1.10543	1	0.28293		Col2a1	ENSMUSG00000022483.17	0	0	0	0	552.672	552.672	496.248	0.897907	0	0	0	0
Foxc1	ENSMUSG00000050295.4	0	0	0	0	4.60717	4.60717	14.4195	3.12981	0.614458	0.440685		Foxc1	ENSMUSG00000050295.4	0	0	0	0	2.23309	2.23309	121.987	54.627	0	0	0	0
Foxc2	ENSMUSG00000046714.7	0	0	0	0	1.35535	1.35535	1.72527	1.27293	0.251134	0.255918		Foxc2	ENSMUSG00000046714.7	1.08579e-88	2.44962e-86	3.17864e-86	3.81436e-84	1.99438	1.99438	21.0903	10.5749	0	0	0	0
Foxp1	ENSMUSG00000030067.17	7.68823e-07	5.3564e-08	1.05699e-06	0.0270049	1.29901	1.29901	23.5829	18.1545	0.641214	0.600251		Foxp1	ENSMUSG00000030067.17	5.55539e-10	1.00667e-08	1.30626e-08	1.95161e-05	0.941787	-1.06181	161.329	171.301	4.35478e-175	2.11418e-173	4.11246e-173	1.52983e-170
Foxp2	ENSMUSG00000029563.16	0	0	0	0	2.23569	2.23569	10.6864	4.77991	0.562353	0.441938		Foxp2	ENSMUSG00000029563.16	6.14588e-127	2.16087e-124	2.80396e-124	2.15905e-122	1.3865	1.3865	94.5421	68.1873	0	0	0	0
Foxp4	ENSMUSG00000023991.16	0	0	0	0	1.89903	1.89903	8.2155	4.32615	0.65248	0.609162		Foxp4	ENSMUSG00000023991.16	4.69206e-76	8.64136e-74	1.12131e-73	1.64832e-71	1.4756	1.4756	75.6337	51.2564	0	0	0	0
Gdf5	ENSMUSG00000038259.4	0	0	0	0	1.18243	1.18243	233.181	197.205	1	1		Gdf5	ENSMUSG00000038259.4	2.12419e-71	3.59426e-69	4.66394e-69	7.4623e-67	1.33663	1.33663	457.501	342.279	0	0	0	0
Osr1	ENSMUSG00000048387.8	5.69519e-09	4.2747e-10	8.43532e-09	0.000200044	0.816134	-1.22529	7.99553	9.79683	0.565952	0.617934		Lmx1b	ENSMUSG00000038765.13	0.99717	0.770623	0.999965	1	0.962204	-1.03928	26.747	27.7977	2.94576e-29	1.92755e-28	3.74945e-28	1.03485e-24
Osr2	ENSMUSG00000022330.5	0	0	0	0	3.18556	3.18556	12.1335	3.80892	0.672508	0.555973		Osr1	ENSMUSG00000048387.8	1.2289e-05	0.000120937	0.000156929	0.431712	0.937348	-1.06684	109.185	116.483	4.86399e-102	1.21499e-100	2.36337e-100	1.70872e-97
Sox4	ENSMUSG00000076431.4	0	0	0	0	1.98925	1.98925	560.921	281.976	0.988265	0.965052		Osr2	ENSMUSG00000022330.5	2.13376e-192	1.15534e-189	1.49918e-189	7.49588e-188	2.34838	2.34838	186.022	79.213	2.58716e-289	2.48532e-287	4.8344e-287	9.08868e-285
Sox5	ENSMUSG00000041540.16	0	0	0	0	5.30949	5.30949	13.0499	2.45785	0.751056	0.694096		Sox11	ENSMUSG00000063632.6	1.21866e-14	3.47291e-13	4.50647e-13	4.28115e-10	0.792909	-1.26118	946.042	1193.13	0	0	0	0
Sox6	ENSMUSG00000051910.13	0	0	0	0	4.19976	4.19976	11.274	2.68444	0.698326	0.603314		Sox4	ENSMUSG00000076431.4	8.88952e-67	1.36742e-64	1.77437e-64	3.12289e-62	1.25283	1.25283	1011.35	807.251	0	0	0	0
Sox9	ENSMUSG00000000567.5	0	0	0	0	11.7952	11.7952	169.907	14.4048	0.930684	0.753551		Sox5	ENSMUSG00000041540.16	0	0	0	0	3.34204	3.34204	120.803	36.1466	0	0	0	0
Sox11	ENSMUSG00000063632.6	0	0	0	0	0.760366	-1.31516	301.023	395.892	0.958066	0.981481		Sox6	ENSMUSG00000051910.13	0	0	0	0	2.96111	2.96111	108.183	36.5345	0	0	0	0
Lmx1b	ENSMUSG00000038765.13	0	0	0	0	1.00366	1.00366	2.26684	2.25857	0.652011	0.720134		Sox9	ENSMUSG00000000567.5	0	0	0	0	2.7863	2.7863	566.896	203.458	0	0	0	0
Feature ID	Ensembl ID	P-value (Col2A1-,Gdf5+ vs Col2A1-,Gdf5-)	Q-value (Col2A1-,Gdf5+ vs Col2A1-,Gdf5-)	FDR step up (Col2A1-,Gdf5+ vs Col2A1-,Gdf5-)	Bonferroni (Col2A1-,Gdf5+ vs Col2A1-,Gdf5-)	Ratio (Col2A1-,Gdf5+ vs Col2A1-,Gdf5-)	Fold change (Col2A1-,Gdf5+ vs Col2A1-,Gdf5-)	LSMean(Col2A1-,Gdf5+)	LSMean(Col2A1-,Gdf5-)	Pct(Col2A1-,Gdf5+)	Pct(Col2A1-,Gdf5-)		Feature ID	Ensembl ID	P-value (Col2A1-,Gdf5+ vs Col2A1-,Gdf5-)	Q-value (Col2A1-,Gdf5+ vs Col2A1-,Gdf5-)	FDR step up (Col2A1-,Gdf5+ vs Col2A1-,Gdf5-)	Bonferroni (Col2A1-,Gdf5+ vs Col2A1-,Gdf5-)	Ratio (Col2A1-,Gdf5+ vs Col2A1-,Gdf5-)	Fold change (Col2A1-,Gdf5+ vs Col2A1-,Gdf5-)	LSMean(Col2A1-,Gdf5+) (Col2A1-,Gdf5+ vs Col2A1-,Gdf5-)	LSMean(Col2A1-,Gdf5-) (Col2A1-,Gdf5+ vs Col2A1-,Gdf5-)	P-value (Col2A1 * Gdf5)	Q-value (Col2A1 * Gdf5)	FDR step up (Col2A1 * Gdf5)	Bonferroni (Col2A1 * Gdf5)
Col2a1	ENSMUSG00000022483.17	0	0	0	0	0.784428	-1.27481	1.10543	1.40922	0.28293	0.633657		Col2a1	ENSMUSG00000022483.17	0	0	0	0	0.658371	-1.5189	0.897907	1.36383	0	0	0	0
Foxc1	ENSMUSG00000050295.4	0	0	0	0	2.10098	2.10098	3.12981	1.48969	0.440685	0.655996		Foxc1	ENSMUSG00000050295.4	2.4534378E-316	3.2756120733E-313	4.788292782E-313	8.618927007553E-312	5.22127	5.22127	54.627	10.4624	0	0	0	0
Foxc2	ENSMUSG00000046714.7	0	0	0	0	1.12093	1.12093	1.27293	1.1356	0.255918	0.605001		Foxc2	ENSMUSG00000046714.7	7.23244e-16	1.57294e-14	2.29933e-14	2.54075e-11	2.6029	2.6029	10.5749	4.06274	0	0	0	0
Foxp1	ENSMUSG00000030067.17	0	0	0	0	1.59133	1.59133	18.1545	11.4084	0.600251	0.73749		Foxp1	ENSMUSG00000030067.17	4.33355e-33	2.23006e-31	3.25991e-31	1.52238e-28	1.30058	1.30058	171.301	131.711	4.35478e-175	2.11418e-173	4.11246e-173	1.52983e-170
Foxp2	ENSMUSG00000029563.16	0	0	0	0	1.76793	1.76793	4.77991	2.70368	0.441938	0.648403		Foxp2	ENSMUSG00000029563.16	3.37121e-81	5.36536e-79	7.84309e-79	1.18431e-76	1.92276	1.92276	68.1873	35.4632	0	0	0	0
Foxp4	ENSMUSG00000023991.16	0	0	0	0	1.41631	1.41631	4.32615	3.05453	0.609162	0.768246		Foxp4	ENSMUSG00000023991.16	9.65747e-38	6.04396e-36	8.83507e-36	3.39267e-33	1.5579	1.5579	51.2564	32.9011	0	0	0	0
Gdf5	ENSMUSG00000038259.4	0	0	0	0	153.009	153.009	197.205	1.28885	1	0.595936		Gdf5	ENSMUSG00000038259.4	0	0	0	0	282.642	282.642	342.279	1.211	0	0	0	0
Osr1	ENSMUSG00000048387.8	0	0	0	0	1.67737	1.67737	9.79683	5.84058	0.617934	0.636045		Lmx1b	ENSMUSG00000038765.13	3.64318e-13	6.35823e-12	9.29447e-12	1.27985e-08	1.46735	1.46735	27.7977	18.9442	2.94576e-29	1.92755e-28	3.74945e-28	1.03485e-24
Osr2	ENSMUSG00000022330.5	0	0	0	0	0.913176	-1.09508	3.80892	4.17107	0.555973	0.634028		Osr1	ENSMUSG00000048387.8	3.45417e-65	4.10944e-63	6.00718e-63	1.21345e-60	1.32613	1.32613	116.483	87.8366	4.86399e-102	1.21499e-100	2.36337e-100	1.70872e-97
Sox4	ENSMUSG00000076431.4	0	0	0	0	2.42105	2.42105	281.976	116.469	0.965052	0.935865		Osr2	ENSMUSG00000022330.5	0.000130827	0.000662319	0.000968178	1	1.07669	1.07669	79.213	73.571	2.58716e-289	2.48532e-287	4.8344e-287	9.08868e-285
Sox5	ENSMUSG00000041540.16	0	0	0	0	1.55277	1.55277	2.45785	1.58288	0.694096	0.77051		Sox11	ENSMUSG00000063632.6	2.53738e-266	2.77174e-263	4.05173e-263	8.91381e-262	1.4438	1.4438	1193.13	826.378	0	0	0	0
Sox6	ENSMUSG00000051910.13	0	0	0	0	1.76091	1.76091	2.68444	1.52446	0.603314	0.747976		Sox4	ENSMUSG00000076431.4	5.75706e-208	4.32355e-205	6.32017e-205	2.02246e-203	1.64443	1.64443	807.251	490.902	0	0	0	0
Sox9	ENSMUSG00000000567.5	0	0	0	0	3.31918	3.31918	14.4048	4.33987	0.753551	0.659032		Sox5	ENSMUSG00000041540.16	5.54605e-102	1.16915e-99	1.70906e-99	1.94833e-97	3.6322	3.6322	36.1466	9.95169	0	0	0	0
Sox11	ENSMUSG00000063632.6	0	0	0	0	2.59696	2.59696	395.892	152.445	0.981481	0.972115		Sox6	ENSMUSG00000051910.13	6.7365e-187	3.94857e-184	5.77203e-184	2.36653e-182	4.16493	4.16493	36.5345	8.77195	0	0	0	0
Lmx1b	ENSMUSG00000038765.13	4.66242e-06	7.41513e-08	5.42618e-06	0.163768	1.08652	1.08652	2.25857	2.07872	0.720134	0.699707		Sox9	ENSMUSG00000000567.5	0	0	0	0	2.92788	2.92788	203.458	69.4899	0	0	0	0

## Sheet: Bian Q. 2020
ANOVA																	Hurdle Model
	Feature ID	Ensembl ID	P-value (Gdf5+ vs Gdf5-)	Q-value (Gdf5+ vs Gdf5-)	FDR step up (Gdf5+ vs Gdf5-)	Bonferroni (Gdf5+ vs Gdf5-)	Ratio (Gdf5+ vs Gdf5-)	Fold change (Gdf5+ vs Gdf5-)	LSMean(Gdf5+) (Gdf5+ vs Gdf5-)	LSMean(Gdf5-) (Gdf5+ vs Gdf5-)	P-value (Gdf5)	Q-value (Gdf5)	FDR step up (Gdf5)	Bonferroni (Gdf5)			Feature ID	Ensembl ID	P-value (Gdf5+ vs Gdf5-)	Q-value (Gdf5+ vs Gdf5-)	FDR step up (Gdf5+ vs Gdf5-)	Bonferroni (Gdf5+ vs Gdf5-)	Ratio (Gdf5+ vs Gdf5-)	Fold change (Gdf5+ vs Gdf5-)	LSMean(Gdf5+) (Gdf5+ vs Gdf5-)	LSMean(Gdf5-) (Gdf5+ vs Gdf5-)	Pct(Gdf5+) (Gdf5+ vs Gdf5-)	Pct(Gdf5-) (Gdf5+ vs Gdf5-)
	Col2a1	ENSMUSG00000022483	3.03378e-106	8.73865e-103	1.3291e-102	6.6455e-102	1.37269	1.37269	1684.8	1227.37	0	0	0	0			Col2a1	ENSMUSG00000022483	0	0	0	0	7.2576	7.2576	75.9878	10.4701	0.796366	0.856804
	Foxc1	ENSMUSG00000050295	7.36774e-87	8.84265e-84	1.34492e-83	1.6139e-82	2.02549	2.02549	65.3406	32.2591	4.67642e-165	3.36754e-161	5.12185e-161	1.02437e-160			Foxc1	ENSMUSG00000050295	0	0	0	0	2.62179	2.62179	5.21663	1.98972	0.564724	0.785656
	Foxc2	ENSMUSG00000046714	7.50474e-05	0.000888856	0.0013519	1	1.40842	1.40842	7.86367	5.58333	3.22971e-135	1.5505e-131	2.35822e-131	7.07467e-131			Foxc2	ENSMUSG00000046714	0	0	0	0	1.13032	1.13032	1.30263	1.15245	0.541257	0.820288
	Foxp1	ENSMUSG00000030067	4.21804e-06	7.52536e-05	0.000114457	0.0923962	0.791211	-1.26389	249.4	315.213	6.50692e-124	2.34285e-120	3.56335e-120	1.42534e-119			Foxp1	ENSMUSG00000030067	0	0	0	0	1.47226	1.47226	26.0668	17.7053	0.742619	0.892091
	Foxp2	ENSMUSG00000029563	9.86315e-32	2.36752e-29	3.60087e-29	2.16052e-27	1.01038	1.01038	117.932	116.72	3.03378e-106	8.73865e-103	1.3291e-102	6.6455e-102			Foxp2	ENSMUSG00000029563	0	0	0	0	2.41714	2.41714	10.557	4.36755	0.68433	0.842312
	Foxp4	ENSMUSG00000023991	1.285e-05	0.000197511	0.000300404	0.281479	0.758802	-1.31787	36.5558	48.1757	7.36774e-87	8.84265e-84	1.34492e-83	1.6139e-82			Foxp4	ENSMUSG00000023991	0	0	0	0	1.44151	1.44151	4.35826	3.0234	0.719909	0.878418
	Gdf5	ENSMUSG00000038259	0	0	0	0	308.211	308.211	448.713	1.45586	9.79204e-37	3.43969e-34	5.23158e-34	2.14495e-32			Gdf5	ENSMUSG00000038259	0	0	0	0	141.315	141.315	212.71	1.50522	1	0.749058
	Lmx1b	ENSMUSG00000038765	0.438507	0.469117	0.713502	1	1.06655	1.06655	9.95166	9.33073	9.86315e-32	2.36752e-29	3.60087e-29	2.16052e-27			Lmx1b	ENSMUSG00000038765	0	0	0	0	1.08814	1.08814	1.38679	1.27447	0.547313	0.828639
	Osr1	ENSMUSG00000048387	9.52017e-12	4.77741e-10	7.26618e-10	2.08539e-07	0.43811	-2.28253	71.6074	163.446	9.52017e-12	4.77741e-10	7.26618e-10	2.08539e-07			Osr1	ENSMUSG00000048387	0	0	0	0	0.668963	-1.49485	4.39954	6.57666	0.663891	0.894465
	Osr2	ENSMUSG00000022330	9.79204e-37	3.43969e-34	5.23158e-34	2.14495e-32	1.51565	1.51565	142.621	94.0992	1.86535e-06	3.68835e-05	5.60979e-05	0.0408605			Osr2	ENSMUSG00000022330	0	0	0	0	2.34259	2.34259	9.05604	3.86583	0.623013	0.816768
	Sox11	ENSMUSG00000063632	0.034004	0.106164	0.161469	1	0.591302	-1.69118	330.239	558.494	4.21804e-06	7.52536e-05	0.000114457	0.0923962			Sox5	ENSMUSG00000041540	0	0	0	0	3.81714	3.81714	8.55382	2.2409	0.611658	0.796709
	Sox4	ENSMUSG00000076431	1.86535e-06	3.68835e-05	5.60979e-05	0.0408605	0.67056	-1.49129	692.892	1033.3	1.285e-05	0.000197511	0.000300404	0.281479			Sox6	ENSMUSG00000051910	0	0	0	0	3.47096	3.47096	7.41342	2.13584	0.604088	0.790241
	Sox5	ENSMUSG00000041540	3.22971e-135	1.5505e-131	2.35822e-131	7.07467e-131	2.54159	2.54159	110.701	43.5557	7.50474e-05	0.000888856	0.0013519	1			Sox9	ENSMUSG00000000567	0	0	0	0	8.48716	8.48716	98.5632	11.6132	0.88645	0.890208
	Sox6	ENSMUSG00000051910	6.50692e-124	2.34285e-120	3.56335e-120	1.42534e-119	2.15649	2.15649	97.0676	45.0118	0.034004	0.106164	0.161469	1			Sox11	ENSMUSG00000063632	8.52636e-08	6.54804e-10	9.23096e-08	0.0018677	1.22876	1.22876	54.8058	44.6023	0.975776	0.990339
	Sox9	ENSMUSG00000000567	4.67642e-165	3.36754e-161	5.12185e-161	1.02437e-160	1.82197	1.82197	760.509	417.41	0.438507	0.469117	0.713502	1			Sox4	ENSMUSG00000076431	9.68458e-06	7.32815e-08	1.03307e-05	0.212141	1.46982	1.46982	179.471	122.105	0.994701	0.989602
	Feature ID	Ensembl ID	P-value (Col2A1-,Gdf5+ + Col2A1+,Gdf5+ vs Col2A1+,Gdf5-)	Q-value (Col2A1-,Gdf5+ + Col2A1+,Gdf5+ vs Col2A1+,Gdf5-)	FDR step up (Col2A1-,Gdf5+ + Col2A1+,Gdf5+ vs Col2A1+,Gdf5-)	Bonferroni (Col2A1-,Gdf5+ + Col2A1+,Gdf5+ vs Col2A1+,Gdf5-)	Ratio (Col2A1-,Gdf5+ + Col2A1+,Gdf5+ vs Col2A1+,Gdf5-)	Fold change (Col2A1-,Gdf5+ + Col2A1+,Gdf5+ vs Col2A1+,Gdf5-)	LSMean(Col2A1-,Gdf5+ + Col2A1+,Gdf5+) (Col2A1-,Gdf5+ + Col2A1+,Gdf5+ vs Col2A1+,Gdf5-)	LSMean(Col2A1+,Gdf5-) (Col2A1-,Gdf5+ + Col2A1+,Gdf5+ vs Col2A1+,Gdf5-)	P-value (Col2A1 * Gdf5)	Q-value (Col2A1 * Gdf5)	FDR step up (Col2A1 * Gdf5)	Bonferroni (Col2A1 * Gdf5)			Feature ID	Ensembl ID	P-value (Col2A1-,Gdf5+ + Col2A1+,Gdf5+ vs Col2A1+,Gdf5-)	Q-value (Col2A1-,Gdf5+ + Col2A1+,Gdf5+ vs Col2A1+,Gdf5-)	FDR step up (Col2A1-,Gdf5+ + Col2A1+,Gdf5+ vs Col2A1+,Gdf5-)	Bonferroni (Col2A1-,Gdf5+ + Col2A1+,Gdf5+ vs Col2A1+,Gdf5-)	Ratio (Col2A1-,Gdf5+ + Col2A1+,Gdf5+ vs Col2A1+,Gdf5-)	Fold change (Col2A1-,Gdf5+ + Col2A1+,Gdf5+ vs Col2A1+,Gdf5-)	LSMean(Col2A1-,Gdf5+ + Col2A1+,Gdf5+) (Col2A1-,Gdf5+ + Col2A1+,Gdf5+ vs Col2A1+,Gdf5-)	LSMean(Col2A1+,Gdf5-) (Col2A1-,Gdf5+ + Col2A1+,Gdf5+ vs Col2A1+,Gdf5-)	Pct(Col2A1-,Gdf5+ + Col2A1+,Gdf5+) (Col2A1-,Gdf5+ + Col2A1+,Gdf5+ vs Col2A1+,Gdf5-)	Pct(Col2A1+,Gdf5-) (Col2A1-,Gdf5+ + Col2A1+,Gdf5+ vs Col2A1+,Gdf5-)
	Col2a1	ENSMUSG00000022483	0	0	0	0	0.300947	-3.32285	1243.68	4132.55	0	0	0	0			Col2a1	ENSMUSG00000022483	0	0	0	0	0.0412784	-24.2258	32.1264	778.287	0.684272	1
	Gdf5	ENSMUSG00000038259	0	0	0	0	353.945	353.945	468.42	1.32343	0	0	0	0			Foxc1	ENSMUSG00000050295	0	0	0	0	1.36947	1.36947	4.23714	3.09399	0.548995	0.731788
	Osr2	ENSMUSG00000022330	3.02043e-26	4.76084e-23	5.51355e-23	6.61626e-22	1.92696	1.92696	144.105	74.7839	2.61039e-41	2.00737e-39	3.38346e-39	5.71805e-37			Sox5	ENSMUSG00000041540	0	0	0	0	1.16668	1.16668	5.50358	4.7173	0.578712	0.75745
	Sox4	ENSMUSG00000076431	5.09369e-11	1.66112e-08	1.92374e-08	1.11577e-06	0.94528	-1.05789	753.094	796.689	6.14783e-11	9.00757e-10	1.51824e-09	1.34668e-06			Sox6	ENSMUSG00000051910	0	0	0	0	1.34086	1.34086	5.54016	4.13178	0.582351	0.74117
	Foxc1	ENSMUSG00000050295	2.61595e-08	4.71234e-06	5.45737e-06	0.000573024	0.910746	-1.098	58.8182	64.5825	9.39298e-198	4.52116e-195	7.62049e-195	2.05753e-193			Sox9	ENSMUSG00000000567	2.64633e-12	1.34637e-13	3.88003e-12	5.79599e-08	1.62311	1.62311	66.9097	41.2232	0.866382	0.888245
	Foxp1	ENSMUSG00000030067	5.40762e-08	9.38374e-06	1.08673e-05	0.00118454	1.08311	1.08311	267.99	247.427	1.21621e-06	9.36363e-06	1.57826e-05	0.026641			Osr1	ENSMUSG00000048387	0	0	0	0	1.17187	1.17187	5.02755	4.2902	0.682455	0.828642
	Sox9	ENSMUSG00000000567	8.84579e-08	1.49388e-05	1.73006e-05	0.00193767	0.674194	-1.48325	663.806	984.592	0	0	0	0			Foxc2	ENSMUSG00000046714	0	0	0	0	0.945699	-1.05742	1.25743	1.32963	0.541518	0.76628
	Sox6	ENSMUSG00000051910	2.79515e-07	4.06685e-05	4.70983e-05	0.00612278	0.752351	-1.32917	87.072	115.733	0	0	0	0			Foxp2	ENSMUSG00000029563	0	0	0	0	1.25427	1.25427	9.35794	7.46085	0.678472	0.809879
	Foxc2	ENSMUSG00000046714	0.000980713	0.0327734	0.037955	1	0.56747	-1.76221	6.858	12.0852	1.89792e-43	1.61212e-41	2.71726e-41	4.1574e-39			Osr2	ENSMUSG00000022330	0	0	0	0	2.22319	2.22319	8.09072	3.63924	0.608004	0.735099
	Sox5	ENSMUSG00000041540	0.00196144	0.0541601	0.062723	1	0.834306	-1.1986	94.5977	113.385	0	0	0	0			Foxp4	ENSMUSG00000023991	0	0	0	0	1.13313	1.13313	4.2009	3.70735	0.721335	0.849338
	Foxp2	ENSMUSG00000029563	0.0873709	0.471515	0.546063	1	0.680606	-1.46928	114.947	168.889	1.40205e-94	3.43793e-92	5.7947e-92	3.07119e-90			Gdf5	ENSMUSG00000038259	0	0	0	0	152.077	152.077	214.215	1.4086	1	0.636865
	Osr1	ENSMUSG00000048387	0.231804	0.622559	0.720988	1	0.907596	-1.10181	85.2005	93.8749	2.92131e-52	3.33029e-50	5.61326e-50	6.39912e-48			Lmx1b	ENSMUSG00000038765	0	0	0	0	1.08295	1.08295	1.39388	1.28711	0.553368	0.76766
	Lmx1b	ENSMUSG00000038765	0.325782	0.687495	0.796191	1	1.34613	1.34613	10.8644	8.07083	0.775254	0.531813	0.896381	1			Sox4	ENSMUSG00000076431	4.762e-10	2.2689e-11	6.53861e-10	1.04297e-05	1.85623	1.85623	185.77	100.079	0.994859	0.986479
	Foxp4	ENSMUSG00000023991	0.747541	0.844375	0.977874	1	0.636041	-1.57222	35.3053	55.5079	3.80928e-15	8.02356e-14	1.35239e-13	8.34422e-11			Foxp1	ENSMUSG00000030067	0	0	0	0	1.6771	1.6771	26.821	15.9925	0.745476	0.846026
	Sox11	ENSMUSG00000063632	0.903039	0.844375	0.977874	1	0.630993	-1.5848	341.927	541.887	2.01223e-05	0.000119488	0.000201399	0.440779			Sox11	ENSMUSG00000063632	0.0225732	0.000949241	0.0273556	1	1.03926	1.03926	55.4184	53.3249	0.977203	0.988411
	Feature ID	Ensembl ID	P-value (Col2A1-,Gdf5+ + Col2A1+,Gdf5+ vs Col2A1-,Gdf5-)	Q-value (Col2A1-,Gdf5+ + Col2A1+,Gdf5+ vs Col2A1-,Gdf5-)	FDR step up (Col2A1-,Gdf5+ + Col2A1+,Gdf5+ vs Col2A1-,Gdf5-)	Bonferroni (Col2A1-,Gdf5+ + Col2A1+,Gdf5+ vs Col2A1-,Gdf5-)	Ratio (Col2A1-,Gdf5+ + Col2A1+,Gdf5+ vs Col2A1-,Gdf5-)	Fold change (Col2A1-,Gdf5+ + Col2A1+,Gdf5+ vs Col2A1-,Gdf5-)	LSMean(Col2A1-,Gdf5+ + Col2A1+,Gdf5+) (Col2A1-,Gdf5+ + Col2A1+,Gdf5+ vs Col2A1-,Gdf5-)	LSMean(Col2A1-,Gdf5-) (Col2A1-,Gdf5+ + Col2A1+,Gdf5+ vs Col2A1-,Gdf5-)	P-value (Col2A1 * Gdf5)	Q-value (Col2A1 * Gdf5)	FDR step up (Col2A1 * Gdf5)	Bonferroni (Col2A1 * Gdf5)			Feature ID	Ensembl ID	P-value (Col2A1-,Gdf5+ + Col2A1+,Gdf5+ vs Col2A1-,Gdf5-)	Q-value (Col2A1-,Gdf5+ + Col2A1+,Gdf5+ vs Col2A1-,Gdf5-)	FDR step up (Col2A1-,Gdf5+ + Col2A1+,Gdf5+ vs Col2A1-,Gdf5-)	Bonferroni (Col2A1-,Gdf5+ + Col2A1+,Gdf5+ vs Col2A1-,Gdf5-)	Ratio (Col2A1-,Gdf5+ + Col2A1+,Gdf5+ vs Col2A1-,Gdf5-)	Fold change (Col2A1-,Gdf5+ + Col2A1+,Gdf5+ vs Col2A1-,Gdf5-)	LSMean(Col2A1-,Gdf5+ + Col2A1+,Gdf5+) (Col2A1-,Gdf5+ + Col2A1+,Gdf5+ vs Col2A1-,Gdf5-)	LSMean(Col2A1-,Gdf5-) (Col2A1-,Gdf5+ + Col2A1+,Gdf5+ vs Col2A1-,Gdf5-)	Pct(Col2A1-,Gdf5+ + Col2A1+,Gdf5+) (Col2A1-,Gdf5+ + Col2A1+,Gdf5+ vs Col2A1-,Gdf5-)	Pct(Col2A1-,Gdf5-) (Col2A1-,Gdf5+ + Col2A1+,Gdf5+ vs Col2A1-,Gdf5-)
	Col2a1	ENSMUSG00000022483	0	0	0	0	723.728	723.728	1243.68	1.71843	0	0	0	0			Col2a1	ENSMUSG00000022483	0	0	0	0	18.8947	18.8947	32.1264	1.70029	0.684272	0.796391
	Gdf5	ENSMUSG00000038259	0	0	0	0	309.856	309.856	468.42	1.51174	0	0	0	0			Foxc1	ENSMUSG00000050295	0	0	0	0	2.56547	2.56547	4.23714	1.6516	0.548995	0.808382
	Osr2	ENSMUSG00000022330	9.22544e-22	1.32098e-19	2.19656e-19	2.02083e-17	1.40937	1.40937	144.105	102.248	2.61039e-41	2.00737e-39	3.38346e-39	5.71805e-37			Sox5	ENSMUSG00000041540	0	0	0	0	3.36207	3.36207	5.50358	1.63696	0.578712	0.813271
	Sox4	ENSMUSG00000076431	0.000125604	0.00136183	0.00226449	1	0.664615	-1.50463	753.094	1133.13	6.14783e-11	9.00757e-10	1.51824e-09	1.34668e-06			Sox6	ENSMUSG00000051910	0	0	0	0	3.42651	3.42651	5.54016	1.61685	0.582351	0.810943
	Foxc1	ENSMUSG00000050295	9.44141e-77	8.29165e-74	1.37876e-73	2.06814e-72	3.15848	3.15848	58.8182	18.6223	9.39298e-198	4.52116e-195	7.62049e-195	2.05753e-193			Sox9	ENSMUSG00000000567	0	0	0	0	9.83228	9.83228	66.9097	6.8051	0.866382	0.891036
	Foxp1	ENSMUSG00000030067	4.42441e-05	0.00058401	0.000971109	0.969167	0.77947	-1.28292	267.99	343.811	1.21621e-06	9.36363e-06	1.57826e-05	0.026641			Osr1	ENSMUSG00000048387	0	0	0	0	0.63838	-1.56647	5.02755	7.87548	0.682455	0.922235
	Sox9	ENSMUSG00000000567	1.92556e-175	8.45533e-172	1.40598e-171	4.21793e-171	3.72665	3.72665	663.806	178.124	0	0	0	0			Foxc2	ENSMUSG00000046714	0	0	0	0	1.15895	1.15895	1.25743	1.08497	0.541518	0.843073
	Sox6	ENSMUSG00000051910	6.82463e-118	1.12379e-114	1.86867e-114	1.49494e-113	5.73772	5.73772	87.072	15.1754	0	0	0	0			Foxp2	ENSMUSG00000029563	0	0	0	0	2.68567	2.68567	9.35794	3.4844	0.678472	0.855995
	Foxc2	ENSMUSG00000046714	3.97466e-06	7.35276e-05	0.000122264	0.0870648	2.41456	2.41456	6.858	2.84027	1.89792e-43	1.61212e-41	2.71726e-41	4.1574e-39			Osr2	ENSMUSG00000022330	0	0	0	0	2.04022	2.04022	8.09072	3.96561	0.608004	0.851222
	Sox5	ENSMUSG00000041540	2.8937e-118	5.44567e-115	9.05522e-115	6.33865e-114	6.71109	6.71109	94.5977	14.0957	0	0	0	0			Foxp4	ENSMUSG00000023991	0	0	0	0	1.5143	1.5143	4.2009	2.77415	0.721335	0.890687
	Foxp2	ENSMUSG00000029563	7.83799e-35	2.58131e-32	4.29228e-32	1.71691e-30	1.21367	1.21367	114.947	94.7104	1.40205e-94	3.43793e-92	5.7947e-92	3.07119e-90			Gdf5	ENSMUSG00000038259	0	0	0	0	138.383	138.383	214.215	1.54799	1	0.796391
	Osr1	ENSMUSG00000048387	1.4247e-11	7.53735e-10	1.25333e-09	3.1208e-07	0.441918	-2.26286	85.2005	192.797	2.92131e-52	3.33029e-50	5.61326e-50	6.39912e-48			Lmx1b	ENSMUSG00000038765	0	0	0	0	1.09826	1.09826	1.39388	1.26917	0.553368	0.854366
	Lmx1b	ENSMUSG00000038765	0.378517	0.420207	0.698732	1	1.10161	1.10161	10.8644	9.86226	0.775254	0.531813	0.896381	1			Sox4	ENSMUSG00000076431	0.000565061	4.39411e-06	0.000572855	1	1.39894	1.39894	185.77	132.794	0.994859	0.99092
	Foxp4	ENSMUSG00000023991	2.4034e-06	4.76102e-05	7.91677e-05	0.0526465	0.78313	-1.27693	35.3053	45.0824	3.80928e-15	8.02356e-14	1.35239e-13	8.34422e-11			Foxp1	ENSMUSG00000030067	0	0	0	0	1.45121	1.45121	26.821	18.4819	0.745476	0.911525
	Sox11	ENSMUSG00000063632	0.00327374	0.0189732	0.0315492	1	0.604644	-1.65386	341.927	565.501	2.01223e-05	0.000119488	0.000201399	0.440779			Sox11	ENSMUSG00000063632	9.88943e-08	8.21917e-10	1.07153e-07	0.00216598	1.33975	1.33975	55.4184	41.3648	0.977203	0.991153
	Feature ID	Ensembl ID	P-value (Col2A1+,Gdf5+ vs Col2A1-,Gdf5+)	Q-value (Col2A1+,Gdf5+ vs Col2A1-,Gdf5+)	FDR step up (Col2A1+,Gdf5+ vs Col2A1-,Gdf5+)	Bonferroni (Col2A1+,Gdf5+ vs Col2A1-,Gdf5+)	Ratio (Col2A1+,Gdf5+ vs Col2A1-,Gdf5+)	Fold change (Col2A1+,Gdf5+ vs Col2A1-,Gdf5+)	LSMean(Col2A1+,Gdf5+) (Col2A1+,Gdf5+ vs Col2A1-,Gdf5+)	LSMean(Col2A1-,Gdf5+) (Col2A1+,Gdf5+ vs Col2A1-,Gdf5+)	P-value (Col2A1 * Gdf5)	Q-value (Col2A1 * Gdf5)	FDR step up (Col2A1 * Gdf5)	Bonferroni (Col2A1 * Gdf5)			Feature ID	Ensembl ID	P-value (Col2A1+,Gdf5+ vs Col2A1-,Gdf5+)	Q-value (Col2A1+,Gdf5+ vs Col2A1-,Gdf5+)	FDR step up (Col2A1+,Gdf5+ vs Col2A1-,Gdf5+)	Bonferroni (Col2A1+,Gdf5+ vs Col2A1-,Gdf5+)	Ratio (Col2A1+,Gdf5+ vs Col2A1-,Gdf5+)	Fold change (Col2A1+,Gdf5+ vs Col2A1-,Gdf5+)	LSMean(Col2A1+,Gdf5+) (Col2A1+,Gdf5+ vs Col2A1-,Gdf5+)	LSMean(Col2A1-,Gdf5+) (Col2A1+,Gdf5+ vs Col2A1-,Gdf5+)	Pct(Col2A1+,Gdf5+) (Col2A1+,Gdf5+ vs Col2A1-,Gdf5+)	Pct(Col2A1-,Gdf5+) (Col2A1+,Gdf5+ vs Col2A1-,Gdf5+)
	Col2a1	ENSMUSG00000022483	0	0	0	0	2096.57	2096.57	2486.17	1.18583	0	0	0	0			Col2a1	ENSMUSG00000022483	0	0	0	0	415.926	415.926	531.291	1.27737	1	0.368545
	Gdf5	ENSMUSG00000038259	0.21002	0.540471	0.636935	1	0.788109	-1.26886	412.912	523.928	0	0	0	0			Foxc1	ENSMUSG00000050295	0	0	0	0	2.72482	2.72482	7.2074	2.64509	0.593296	0.504695
	Osr2	ENSMUSG00000022330	1.71953e-06	0.000136007	0.000160282	0.0376663	0.943622	-1.05975	139.925	148.285	2.61039e-41	2.00737e-39	3.38346e-39	5.71805e-37			Sox5	ENSMUSG00000041540	0	0	0	0	6.77613	6.77613	15.854	2.33968	0.671508	0.485915
	Sox4	ENSMUSG00000076431	0.242678	0.57749	0.680561	1	0.632442	-1.58117	583.528	922.659	6.14783e-11	9.00757e-10	1.51824e-09	1.34668e-06			Sox6	ENSMUSG00000051910	0	0	0	0	3.9135	3.9135	11.5109	2.94134	0.643575	0.521127
	Foxc1	ENSMUSG00000050295	1.58457e-30	1.28057e-27	1.50913e-27	3.471e-26	1.90841	1.90841	77.1894	40.447	9.39298e-198	4.52116e-195	7.62049e-195	2.05753e-193			Sox9	ENSMUSG00000000567	0	0	0	0	8.78613	8.78613	198.643	22.6087	0.922905	0.809859
	Foxp1	ENSMUSG00000030067	0.279989	0.612792	0.722163	1	0.673098	-1.48567	215.628	320.352	1.21621e-06	9.36363e-06	1.57826e-05	0.026641			Osr1	ENSMUSG00000048387	9.66196e-09	3.1685e-09	1.07093e-07	0.000211616	0.426958	-2.34215	3.34359	7.83119	0.630168	0.734742
	Sox9	ENSMUSG00000000567	9.04075e-55	1.68045e-51	1.98038e-51	1.98038e-50	2.39169	2.39169	936.181	391.431	0	0	0	0			Foxc2	ENSMUSG00000046714	1.78445e-07	3.39896e-08	1.14883e-06	0.00390831	1.22105	1.22105	1.38928	1.13777	0.540782	0.542254
	Sox6	ENSMUSG00000051910	6.06293e-48	8.04962e-45	9.48632e-45	1.32808e-43	1.95569	1.95569	115.226	58.9182	0	0	0	0			Foxp2	ENSMUSG00000029563	1.02393e-06	1.73739e-07	5.87226e-06	0.0224262	1.90876	1.90876	13.004	6.8128	0.694972	0.661972
	Foxc2	ENSMUSG00000046714	7.46704e-06	0.000405829	0.000478262	0.163566	2.40737	2.40737	9.69061	4.02539	1.89792e-43	1.61212e-41	2.71726e-41	4.1574e-39			Osr2	ENSMUSG00000022330	0.000148782	1.38841e-05	0.000469273	1	1.80709	1.80709	10.96	6.06499	0.650279	0.565728
	Sox5	ENSMUSG00000041540	6.46152e-94	6.00517e-90	7.07698e-90	1.4154e-89	2.84219	2.84219	139.954	49.2415	0	0	0	0			Foxp4	ENSMUSG00000023991	0.0449004	0.00165579	0.0559647	1	1.23481	1.23481	4.66502	3.77792	0.717318	0.725352
	Foxp2	ENSMUSG00000029563	1.57693e-07	1.6284e-05	1.91903e-05	0.00345426	1.15781	1.15781	123.353	106.541	1.40205e-94	3.43793e-92	5.7947e-92	3.07119e-90			Gdf5	ENSMUSG00000038259	0.245821	0.0081814	0.276526	1	0.961069	-1.04051	210.004	218.51	1	1
	Osr1	ENSMUSG00000048387	3.26905e-09	4.71034e-07	5.55104e-07	7.16085e-05	0.379906	-2.63223	46.9136	123.487	2.92131e-52	3.33029e-50	5.61326e-50	6.39912e-48			Lmx1b	ENSMUSG00000038765	0.498564	0.0150798	0.509688	1	0.971181	-1.02967	1.37378	1.41454	0.536313	0.570423
	Lmx1b	ENSMUSG00000038765	0.513311	0.791779	0.933095	1	0.617307	-1.61994	8.2936	13.4351	0.775254	0.531813	0.896381	1			Sox4	ENSMUSG00000076431	0.500186	0.0151239	0.511178	1	0.82366	-1.21409	168.587	204.681	0.994413	0.995305
	Foxp4	ENSMUSG00000023991	0.0635164	0.291437	0.343453	1	1.22163	1.22163	38.8274	31.7832	3.80928e-15	8.02356e-14	1.35239e-13	8.34422e-11			Foxp1	ENSMUSG00000030067	0.660956	0.0197792	0.668526	1	0.850997	-1.17509	24.7451	29.0778	0.73743	0.753521
	Sox11	ENSMUSG00000063632	0.658743	0.848518	0.999962	1	0.824351	-1.21307	309.006	374.847	2.01223e-05	0.000119488	0.000201399	0.440779			Sox11	ENSMUSG00000063632	0.670682	0.0200592	0.677988	1	0.946675	-1.05633	53.8458	56.8788	0.973184	0.981221
	Feature ID	Ensembl ID	P-value (Col2A1+,Gdf5+ vs Col2A1+,Gdf5-)	Q-value (Col2A1+,Gdf5+ vs Col2A1+,Gdf5-)	FDR step up (Col2A1+,Gdf5+ vs Col2A1+,Gdf5-)	Bonferroni (Col2A1+,Gdf5+ vs Col2A1+,Gdf5-)	Ratio (Col2A1+,Gdf5+ vs Col2A1+,Gdf5-)	Fold change (Col2A1+,Gdf5+ vs Col2A1+,Gdf5-)	LSMean(Col2A1+,Gdf5+) (Col2A1+,Gdf5+ vs Col2A1+,Gdf5-)	LSMean(Col2A1+,Gdf5-) (Col2A1+,Gdf5+ vs Col2A1+,Gdf5-)	P-value (Col2A1 * Gdf5)	Q-value (Col2A1 * Gdf5)	FDR step up (Col2A1 * Gdf5)	Bonferroni (Col2A1 * Gdf5)			Feature ID	Ensembl ID	P-value (Col2A1+,Gdf5+ vs Col2A1+,Gdf5-)	Q-value (Col2A1+,Gdf5+ vs Col2A1+,Gdf5-)	FDR step up (Col2A1+,Gdf5+ vs Col2A1+,Gdf5-)	Bonferroni (Col2A1+,Gdf5+ vs Col2A1+,Gdf5-)	Ratio (Col2A1+,Gdf5+ vs Col2A1+,Gdf5-)	Fold change (Col2A1+,Gdf5+ vs Col2A1+,Gdf5-)	LSMean(Col2A1+,Gdf5+) (Col2A1+,Gdf5+ vs Col2A1+,Gdf5-)	LSMean(Col2A1+,Gdf5-) (Col2A1+,Gdf5+ vs Col2A1+,Gdf5-)	Pct(Col2A1+,Gdf5+) (Col2A1+,Gdf5+ vs Col2A1+,Gdf5-)	Pct(Col2A1+,Gdf5-) (Col2A1+,Gdf5+ vs Col2A1+,Gdf5-)
	Col2a1	ENSMUSG00000022483	3.08685e-19	9.40345e-17	1.25217e-16	6.76174e-15	0.601606	-1.66222	2486.17	4132.55	0	0	0	0			Col2a1	ENSMUSG00000022483	0	0	0	0	0.682641	-1.4649	531.291	778.287	1	1
	Gdf5	ENSMUSG00000038259	0	0	0	0	312.002	312.002	412.912	1.32343	0	0	0	0			Foxc1	ENSMUSG00000050295	0	0	0	0	2.32949	2.32949	7.2074	3.09399	0.593296	0.731788
	Osr2	ENSMUSG00000022330	1.25684e-40	1.87955e-37	2.50282e-37	2.75311e-36	1.87106	1.87106	139.925	74.7839	2.61039e-41	2.00737e-39	3.38346e-39	5.71805e-37			Sox5	ENSMUSG00000041540	0	0	0	0	3.36081	3.36081	15.854	4.7173	0.671508	0.75745
	Sox4	ENSMUSG00000076431	4.95615e-07	2.83086e-05	3.7696e-05	0.0108565	0.732442	-1.3653	583.528	796.689	6.14783e-11	9.00757e-10	1.51824e-09	1.34668e-06			Sox6	ENSMUSG00000051910	0	0	0	0	2.78595	2.78595	11.5109	4.13178	0.643575	0.74117
	Foxc1	ENSMUSG00000050295	6.03251e-45	1.10261e-41	1.46824e-41	1.32142e-40	1.19521	1.19521	77.1894	64.5825	9.39298e-198	4.52116e-195	7.62049e-195	2.05753e-193			Sox9	ENSMUSG00000000567	0	0	0	0	4.81871	4.81871	198.643	41.2232	0.922905	0.888245
	Foxp1	ENSMUSG00000030067	4.64945e-05	0.00136174	0.00181331	1	0.871483	-1.14747	215.628	247.427	1.21621e-06	9.36363e-06	1.57826e-05	0.026641			Osr1	ENSMUSG00000048387	0	0	0	0	0.779355	-1.28311	3.34359	4.2902	0.630168	0.828642
	Sox9	ENSMUSG00000000567	1.54999e-65	6.37434e-62	8.48814e-62	3.39526e-61	0.950831	-1.05171	936.181	984.592	0	0	0	0			Foxc2	ENSMUSG00000046714	0	0	0	0	1.04487	1.04487	1.38928	1.32963	0.540782	0.76628
	Sox6	ENSMUSG00000051910	2.94375e-58	6.91781e-55	9.21183e-55	6.44828e-54	0.995615	-1.0044	115.226	115.733	0	0	0	0			Foxp2	ENSMUSG00000029563	0	0	0	0	1.74296	1.74296	13.004	7.46085	0.694972	0.809879
	Foxc2	ENSMUSG00000046714	0.583125	0.657239	0.875187	1	0.801856	-1.24711	9.69061	12.0852	1.89792e-43	1.61212e-41	2.71726e-41	4.1574e-39			Osr2	ENSMUSG00000022330	0	0	0	0	3.01161	3.01161	10.96	3.63924	0.650279	0.735099
	Sox5	ENSMUSG00000041540	1.32491e-80	1.08974e-76	1.45111e-76	2.90222e-76	1.23433	1.23433	139.954	113.385	0	0	0	0			Foxp4	ENSMUSG00000023991	0	0	0	0	1.25831	1.25831	4.66502	3.70735	0.717318	0.849338
	Foxp2	ENSMUSG00000029563	1.34084e-08	1.11398e-06	1.48339e-06	0.000293712	0.730381	-1.36915	123.353	168.889	1.40205e-94	3.43793e-92	5.7947e-92	3.07119e-90			Gdf5	ENSMUSG00000038259	0	0	0	0	149.087	149.087	210.004	1.4086	1	0.636865
	Osr1	ENSMUSG00000048387	0.000336644	0.00669625	0.0089168	1	0.499746	-2.00102	46.9136	93.8749	2.92131e-52	3.33029e-50	5.61326e-50	6.39912e-48			Lmx1b	ENSMUSG00000038765	0	0	0	0	1.06734	1.06734	1.37378	1.28711	0.536313	0.76766
	Lmx1b	ENSMUSG00000038765	0.708198	0.70324	0.936442	1	1.0276	1.0276	8.2936	8.07083	0.775254	0.531813	0.896381	1			Sox4	ENSMUSG00000076431	3.02949e-06	4.73575e-08	3.9343e-06	0.066352	1.68454	1.68454	168.587	100.079	0.994413	0.986479
	Foxp4	ENSMUSG00000023991	0.0793458	0.279315	0.371939	1	0.699494	-1.42961	38.8274	55.5079	3.80928e-15	8.02356e-14	1.35239e-13	8.34422e-11			Foxp1	ENSMUSG00000030067	0	0	0	0	1.5473	1.5473	24.7451	15.9925	0.73743	0.846026
	Sox11	ENSMUSG00000063632	0.811933	0.722688	0.962339	1	0.570241	-1.75365	309.006	541.887	2.01223e-05	0.000119488	0.000201399	0.440779			Sox11	ENSMUSG00000063632	0.00333974	4.13428e-05	0.00343461	1	1.00977	1.00977	53.8458	53.3249	0.973184	0.988411
	Feature ID	Ensembl ID	P-value (Col2A1-,Gdf5+ vs Col2A1-,Gdf5-)	Q-value (Col2A1-,Gdf5+ vs Col2A1-,Gdf5-)	FDR step up (Col2A1-,Gdf5+ vs Col2A1-,Gdf5-)	Bonferroni (Col2A1-,Gdf5+ vs Col2A1-,Gdf5-)	Ratio (Col2A1-,Gdf5+ vs Col2A1-,Gdf5-)	Fold change (Col2A1-,Gdf5+ vs Col2A1-,Gdf5-)	LSMean(Col2A1-,Gdf5+) (Col2A1-,Gdf5+ vs Col2A1-,Gdf5-)	LSMean(Col2A1-,Gdf5-) (Col2A1-,Gdf5+ vs Col2A1-,Gdf5-)	P-value (Col2A1 * Gdf5)	Q-value (Col2A1 * Gdf5)	FDR step up (Col2A1 * Gdf5)	Bonferroni (Col2A1 * Gdf5)			Feature ID	Ensembl ID	P-value (Col2A1-,Gdf5+ vs Col2A1-,Gdf5-)	Q-value (Col2A1-,Gdf5+ vs Col2A1-,Gdf5-)	FDR step up (Col2A1-,Gdf5+ vs Col2A1-,Gdf5-)	Bonferroni (Col2A1-,Gdf5+ vs Col2A1-,Gdf5-)	Ratio (Col2A1-,Gdf5+ vs Col2A1-,Gdf5-)	Fold change (Col2A1-,Gdf5+ vs Col2A1-,Gdf5-)	LSMean(Col2A1-,Gdf5+) (Col2A1-,Gdf5+ vs Col2A1-,Gdf5-)	LSMean(Col2A1-,Gdf5-) (Col2A1-,Gdf5+ vs Col2A1-,Gdf5-)	Pct(Col2A1-,Gdf5+) (Col2A1-,Gdf5+ vs Col2A1-,Gdf5-)	Pct(Col2A1-,Gdf5-) (Col2A1-,Gdf5+ vs Col2A1-,Gdf5-)
	Col2a1	ENSMUSG00000022483	4.83727e-15	1.32265e-11	1.51372e-11	1.0596e-10	0.690063	-1.44914	1.18583	1.71843	0	0	0	0			Col2a1	ENSMUSG00000022483	0	0	0	0	0.751265	-1.33109	1.27737	1.70029	0.368545	0.796391
	Gdf5	ENSMUSG00000038259	0	0	0	0	346.574	346.574	523.928	1.51174	0	0	0	0			Foxc1	ENSMUSG00000050295	0	0	0	0	1.60153	1.60153	2.64509	1.6516	0.504695	0.808382
	Osr2	ENSMUSG00000022330	0.00125887	0.0531633	0.0608434	1	1.45025	1.45025	148.285	102.248	2.61039e-41	2.00737e-39	3.38346e-39	5.71805e-37			Sox5	ENSMUSG00000041540	0	0	0	0	1.42928	1.42928	2.33968	1.63696	0.485915	0.813271
	Sox4	ENSMUSG00000076431	0.00184165	0.0691161	0.0791008	1	0.814258	-1.22811	922.659	1133.13	6.14783e-11	9.00757e-10	1.51824e-09	1.34668e-06			Sox6	ENSMUSG00000051910	0	0	0	0	1.81918	1.81918	2.94134	1.61685	0.521127	0.810943
	Foxc1	ENSMUSG00000050295	7.18643e-07	0.00012736	0.000145758	0.0157419	2.17196	2.17196	40.447	18.6223	9.39298e-198	4.52116e-195	7.62049e-195	2.05753e-193			Sox9	ENSMUSG00000000567	0	0	0	0	3.32232	3.32232	22.6087	6.8051	0.809859	0.891036
	Foxp1	ENSMUSG00000030067	0.00128221	0.0536576	0.061409	1	0.931769	-1.07323	320.352	343.811	1.21621e-06	9.36363e-06	1.57826e-05	0.026641			Osr1	ENSMUSG00000048387	0	0	0	0	0.994376	-1.00566	7.83119	7.87548	0.734742	0.922235
	Sox9	ENSMUSG00000000567	1.32208e-18	8.43484e-15	9.65335e-15	2.89601e-14	2.19752	2.19752	391.431	178.124	0	0	0	0			Foxc2	ENSMUSG00000046714	0	0	0	0	1.04867	1.04867	1.13777	1.08497	0.542254	0.843073
	Sox6	ENSMUSG00000051910	1.37329e-09	9.38744e-07	1.07436e-06	3.0082e-05	3.88249	3.88249	58.9182	15.1754	0	0	0	0			Foxp2	ENSMUSG00000029563	0	0	0	0	1.95523	1.95523	6.8128	3.4844	0.661972	0.855995
	Foxc2	ENSMUSG00000046714	0.797266	0.853183	0.976435	1	1.41726	1.41726	4.02539	2.84027	1.89792e-43	1.61212e-41	2.71726e-41	4.1574e-39			Osr2	ENSMUSG00000022330	0	0	0	0	1.5294	1.5294	6.06499	3.96561	0.565728	0.851222
	Sox5	ENSMUSG00000041540	0.0138762	0.236932	0.271159	1	3.49337	3.49337	49.2415	14.0957	0	0	0	0			Foxp4	ENSMUSG00000023991	0	0	0	0	1.36183	1.36183	3.77792	2.77415	0.725352	0.890687
	Foxp2	ENSMUSG00000029563	2.80748e-06	0.000429881	0.000491983	0.0614978	1.12491	1.12491	106.541	94.7104	1.40205e-94	3.43793e-92	5.7947e-92	3.07119e-90			Gdf5	ENSMUSG00000038259	0	0	0	0	141.158	141.158	218.51	1.54799	1	0.796391
	Osr1	ENSMUSG00000048387	0.447969	0.853183	0.976435	1	0.640505	-1.56127	123.487	192.797	2.92131e-52	3.33029e-50	5.61326e-50	6.39912e-48			Lmx1b	ENSMUSG00000038765	0	0	0	0	1.11454	1.11454	1.41454	1.26917	0.570423	0.854366
	Lmx1b	ENSMUSG00000038765	0.345315	0.853183	0.976435	1	1.36228	1.36228	13.4351	9.86226	0.775254	0.531813	0.896381	1			Sox4	ENSMUSG00000076431	0.00765022	0.000153972	0.00921392	1	1.54135	1.54135	204.681	132.794	0.995305	0.99092
	Foxp4	ENSMUSG00000023991	0.0602252	0.503528	0.576269	1	0.705004	-1.41843	31.7832	45.0824	3.80928e-15	8.02356e-14	1.35239e-13	8.34422e-11			Foxp1	ENSMUSG00000030067	0	0	0	0	1.57332	1.57332	29.0778	18.4819	0.753521	0.911525
	Sox11	ENSMUSG00000063632	0.034079	0.382782	0.438079	1	0.662859	-1.50862	374.847	565.501	2.01223e-05	0.000119488	0.000201399	0.440779			Sox11	ENSMUSG00000063632	0.00398335	8.09723e-05	0.00484551	1	1.37505	1.37505	56.8788	41.3648	0.981221	0.991153

## Sheet: Kelly NH. 2020
ANOVA																		Hurdle Model
	Feature ID	Ensembl ID	P-value (Gdf5+ vs Gdf5-)	Q-value (Gdf5+ vs Gdf5-)	FDR step up (Gdf5+ vs Gdf5-)	Bonferroni (Gdf5+ vs Gdf5-)	Ratio (Gdf5+ vs Gdf5-)	Fold change (Gdf5+ vs Gdf5-)	LSMean(Gdf5+) (Gdf5+ vs Gdf5-)	LSMean(Gdf5-) (Gdf5+ vs Gdf5-)	P-value (Gdf5 all)	Q-value (Gdf5 all)	FDR step up (Gdf5 all)	Bonferroni (Gdf5 all)				Feature ID	Ensembl ID	P-value (Gdf5+ vs Gdf5-)	Q-value (Gdf5+ vs Gdf5-)	FDR step up (Gdf5+ vs Gdf5-)	Bonferroni (Gdf5+ vs Gdf5-)	Ratio (Gdf5+ vs Gdf5-)	Fold change (Gdf5+ vs Gdf5-)	LSMean(Gdf5+) (Gdf5+ vs Gdf5-)	LSMean(Gdf5-) (Gdf5+ vs Gdf5-)	Pct(Gdf5+) (Gdf5+ vs Gdf5-)	Pct(Gdf5-) (Gdf5+ vs Gdf5-)
	Gdf5	ENSMUSG00000038259	0	0	0	0	324.329	324.329	326.914	1.00797	0	0	0	0				Col2a1	ENSMUSG00000022483	0	0	0	0	2.30235	2.30235	653.498	283.839	0.979328	0.967296
	Sox4	ENSMUSG00000076431	4.3177e-56	3.93303e-53	8.36731e-53	9.20404e-52	2.95895	2.95895	1396.86	472.082	4.3177e-56	3.93303e-53	8.36731e-53	9.20404e-52				Foxc1	ENSMUSG00000050295	0	0	0	0	2.5101	2.5101	11.2018	4.46271	0.644703	0.57571
	Sox11	ENSMUSG00000063632	1.97351e-50	1.3183e-47	2.80462e-47	4.20693e-46	2.62586	2.62586	857.817	326.68	1.97351e-50	1.3183e-47	2.80462e-47	4.20693e-46				Foxp1	ENSMUSG00000030067	0	0	0	0	2.25668	2.25668	17.28	7.65725	0.652455	0.608846
	Sox9	ENSMUSG00000000567	7.53995e-48	4.19724e-45	8.92939e-45	1.60729e-43	1.75453	1.75453	493.356	281.19	7.53995e-48	4.19724e-45	8.92939e-45	1.60729e-43				Foxp2	ENSMUSG00000029563	0	0	0	0	2.32607	2.32607	6.52855	2.80669	0.748062	0.762282
	Sox5	ENSMUSG00000041540	4.98867e-42	2.08277e-39	4.43098e-39	1.06343e-37	2.38644	2.38644	215.198	90.1753	4.98867e-42	2.08277e-39	4.43098e-39	1.06343e-37				Foxp4	ENSMUSG00000023991	0	0	0	0	2.13592	2.13592	11.4487	5.36009	0.636951	0.577006
	Osr1	ENSMUSG00000048387	7.24634e-34	2.13554e-31	4.54324e-31	1.5447e-29	3.36798	3.36798	52.2535	15.5148	7.24634e-34	2.13554e-31	4.54324e-31	1.5447e-29				Gdf5	ENSMUSG00000038259	0	0	0	0	180.874	180.874	189.743	1.04904	1	0.680161
	Osr2	ENSMUSG00000022330	7.38272e-33	2.05486e-30	4.37159e-30	1.57377e-28	3.42007	3.42007	161.257	47.1502	7.38272e-33	2.05486e-30	4.37159e-30	1.57377e-28				Osr1	ENSMUSG00000048387	0	0	0	0	1.9021	1.9021	2.69628	1.41753	0.762274	0.681458
	Foxc1	ENSMUSG00000050295	1.15337e-29	2.56817e-27	5.46364e-27	2.45864e-25	2.33552	2.33552	96.3419	41.2507	1.15337e-29	2.56817e-27	5.46364e-27	2.45864e-25				Osr2	ENSMUSG00000022330	0	0	0	0	2.3908	2.3908	6.15738	2.57545	0.868217	0.725112
	Foxp2	ENSMUSG00000029563	1.22045e-27	2.26462e-25	4.81785e-25	2.60164e-23	2.20375	2.20375	80.0895	36.3424	1.22045e-27	2.26462e-25	4.81785e-25	2.60164e-23				Sox4	ENSMUSG00000076431	0	0	0	0	4.0655	4.0655	399.255	98.2056	1	0.98444
	Col2a1	ENSMUSG00000022483	2.43638e-19	2.14145e-17	4.55582e-17	5.19363e-15	1.97927	1.97927	4175.24	2109.49	2.43638e-19	2.14145e-17	4.55582e-17	5.19363e-15				Sox5	ENSMUSG00000041540	0	0	0	0	3.56539	3.56539	36.0353	10.107	0.770026	0.67267
	Foxp4	ENSMUSG00000023991	4.22726e-18	3.33521e-16	7.09547e-16	9.01125e-14	1.89642	1.89642	93.9938	49.5638	4.22726e-18	3.33521e-16	7.09547e-16	9.01125e-14				Sox9	ENSMUSG00000000567	0	0	0	0	4.42546	4.42546	189.581	42.8386	0.919897	0.79369
	Foxp1	ENSMUSG00000030067	5.34639e-17	3.50136e-15	7.44895e-15	1.13969e-12	2.10339	2.10339	211.83	100.709	5.34639e-17	3.50136e-15	7.44895e-15	1.13969e-12				Sox11	ENSMUSG00000063632	0	0	0	0	3.75166	3.75166	275.461	73.4238	0.994832	0.969745
	Sox6	ENSMUSG00000051910	9.54633e-12	3.10566e-10	6.60712e-10	2.03499e-07	1.90954	1.90954	57.332	30.0241	9.54633e-12	3.10566e-10	6.60712e-10	2.03499e-07				Sox6	ENSMUSG00000051910	1.11022e-15	1.39013e-15	1.20051e-13	2.365e-11	1.67372	1.67372	5.73355	3.42564	0.559432	0.541132
	Foxc2	ENSMUSG00000046714	1.43748e-05	0.000122271	0.000260125	0.306428	1.63711	1.63711	20.1721	12.3218	1.43748e-05	0.000122271	0.000260125	0.306428				Foxc2	ENSMUSG00000046714	9.4045e-07	1.04026e-07	8.98361e-06	0.0200335	1.24881	1.24881	1.99033	1.59378	0.403101	0.413629
	Lmx1b	ENSMUSG00000038765	0.0171644	0.0410568	0.0873461	1	1.43057	1.43057	9.27772	6.48531	0.0171644	0.0410568	0.0873461	1				Lmx1b	ENSMUSG00000038765	0.000450695	1.53998e-05	0.00132992	1	1.07796	1.07796	1.43443	1.33069	0.751938	0.686789
	Feature ID	Ensembl ID	P-value (Col2A1+,Gdf5+ + Col2A1-,Gdf5+ vs Col2A1-,Gdf5-)	Q-value (Col2A1+,Gdf5+ + Col2A1-,Gdf5+ vs Col2A1-,Gdf5-)	FDR step up (Col2A1+,Gdf5+ + Col2A1-,Gdf5+ vs Col2A1-,Gdf5-)	Bonferroni (Col2A1+,Gdf5+ + Col2A1-,Gdf5+ vs Col2A1-,Gdf5-)	Ratio (Col2A1+,Gdf5+ + Col2A1-,Gdf5+ vs Col2A1-,Gdf5-)	Fold change (Col2A1+,Gdf5+ + Col2A1-,Gdf5+ vs Col2A1-,Gdf5-)	LSMean(Col2A1+,Gdf5+ + Col2A1-,Gdf5+) (Col2A1+,Gdf5+ + Col2A1-,Gdf5+ vs Col2A1-,Gdf5-)	LSMean(Col2A1-,Gdf5-) (Col2A1+,Gdf5+ + Col2A1-,Gdf5+ vs Col2A1-,Gdf5-)	P-value (Col2A1 * Gdf5 all)	Q-value (Col2A1 * Gdf5 all)	FDR step up (Col2A1 * Gdf5 all)	Bonferroni (Col2A1 * Gdf5 all)				Feature ID	Ensembl ID	P-value (Col2A1+,Gdf5+ + Col2A1-,Gdf5+ vs Col2A1+,Gdf5-)	Q-value (Col2A1+,Gdf5+ + Col2A1-,Gdf5+ vs Col2A1+,Gdf5-)	FDR step up (Col2A1+,Gdf5+ + Col2A1-,Gdf5+ vs Col2A1+,Gdf5-)	Bonferroni (Col2A1+,Gdf5+ + Col2A1-,Gdf5+ vs Col2A1+,Gdf5-)	Ratio (Col2A1+,Gdf5+ + Col2A1-,Gdf5+ vs Col2A1+,Gdf5-)	Fold change (Col2A1+,Gdf5+ + Col2A1-,Gdf5+ vs Col2A1+,Gdf5-)	LSMean(Col2A1+,Gdf5+ + Col2A1-,Gdf5+) (Col2A1+,Gdf5+ + Col2A1-,Gdf5+ vs Col2A1+,Gdf5-)	LSMean(Col2A1+,Gdf5-) (Col2A1+,Gdf5+ + Col2A1-,Gdf5+ vs Col2A1+,Gdf5-)	Pct(Col2A1+,Gdf5+ + Col2A1-,Gdf5+) (Col2A1+,Gdf5+ + Col2A1-,Gdf5+ vs Col2A1+,Gdf5-)	Pct(Col2A1+,Gdf5-) (Col2A1+,Gdf5+ + Col2A1-,Gdf5+ vs Col2A1+,Gdf5-)
	Gdf5	ENSMUSG00000038259	0	0	0	0	239.313	239.313	258.072	1.07839	0	0	0	0				Col2a1	ENSMUSG00000022483	0	0	0	0	0.23495	-4.25623	161.992	689.473	0.9	1
	Col2a1	ENSMUSG00000022483	1.60958e-63	1.3973e-59	1.71557e-59	3.43113e-59	105.519	105.519	2337.37	22.1511	0	0	0	0				Foxc2	ENSMUSG00000046714	0	0	0	0	1.33992	1.33992	2.19503	1.63817	0.589733	0.272813
	Sox9	ENSMUSG00000000567	1.97039e-36	4.88723e-33	6.0004e-33	4.20028e-32	2.08815	2.08815	406.765	194.797	1.70342e-118	3.42145e-115	5.18741e-115	3.63119e-114				Gdf5	ENSMUSG00000038259	0	0	0	0	161.092	161.092	167.138	1.03753	1	0.601549
	Sox11	ENSMUSG00000063632	1.86595e-28	1.3395e-25	1.6446e-25	3.97766e-24	4.05346	4.05346	686.347	169.324	5.82625e-59	1.32124e-56	2.0032e-56	1.24198e-54				Lmx1b	ENSMUSG00000038765	0	0	0	0	1.36297	1.36297	1.73676	1.27424	0.552017	0.830909
	Sox4	ENSMUSG00000076431	1.82781e-20	3.87013e-18	4.75163e-18	3.89634e-16	4.99649	4.99649	1075.18	215.186	1.43358e-56	2.92118e-54	4.42893e-54	3.05596e-52				Osr1	ENSMUSG00000048387	0	0	0	0	2.10784	2.10784	2.91096	1.38102	0.546722	0.830531
	Sox5	ENSMUSG00000041540	9.57318e-20	1.82651e-17	2.24254e-17	2.04071e-15	3.43759	3.43759	164.968	47.9895	2.6596e-94	2.671e-91	4.04962e-91	5.66947e-90				Osr2	ENSMUSG00000022330	0	0	0	0	2.52909	2.52909	7.07224	2.79636	0.644506	0.874173
	Osr2	ENSMUSG00000022330	2.14723e-15	2.25945e-13	2.77409e-13	4.57724e-11	3.92954	3.92954	146.461	37.2718	4.81911e-58	1.04241e-55	1.58045e-55	1.02729e-53				Sox6	ENSMUSG00000051910	0	0	0	0	1.22241	1.22241	4.94802	4.04776	0.67138	0.438126
	Foxp2	ENSMUSG00000029563	3.22589e-10	1.5957e-08	1.95916e-08	6.87663e-06	3.53193	3.53193	67.18	19.0207	6.96332e-33	5.02073e-31	7.61215e-31	1.48437e-28				Sox11	ENSMUSG00000063632	0	0	0	0	3.39467	3.39467	269.314	79.3343	0.991589	0.993954
	Foxc1	ENSMUSG00000050295	5.96774e-10	2.78532e-08	3.41974e-08	1.27214e-05	2.78679	2.78679	73.014	26.2001	2.01598e-44	2.57678e-42	3.90678e-42	4.29746e-40				Foxc1	ENSMUSG00000050295	2.22045e-16	5.49419e-18	4.12573e-16	4.72933e-12	1.64657	1.64657	8.4796	5.14984	0.735519	0.484036
	Sox6	ENSMUSG00000051910	4.75314e-07	1.23173e-05	1.51228e-05	0.0101323	4.44149	4.44149	42.6728	9.60776	5.28789e-35	4.17684e-33	6.33269e-33	1.12722e-30				Sox4	ENSMUSG00000076431	2.22045e-16	5.49419e-18	4.12573e-16	4.72933e-12	3.26551	3.26551	331.697	101.576	1	0.995655
	Osr1	ENSMUSG00000048387	1.06987e-06	2.54806e-05	3.12844e-05	0.0228063	2.09787	2.09787	40.3913	19.2534	7.49098e-34	5.57265e-32	8.44895e-32	1.59685e-29				Foxp1	ENSMUSG00000030067	3.40838e-14	8.11297e-16	6.09224e-14	7.25952e-10	1.64721	1.64721	12.1905	7.4007	0.535249	0.649537
	Foxp4	ENSMUSG00000023991	1.35793e-06	3.13939e-05	3.85445e-05	0.0289469	1.96968	1.96968	78.4797	39.8438	3.64343e-26	1.96271e-24	2.97575e-24	7.7667e-22				Foxp4	ENSMUSG00000023991	6.31717e-14	1.49514e-15	1.12274e-13	1.34549e-09	1.44066	1.44066	8.53975	5.92768	0.515544	0.649915
	Foxc2	ENSMUSG00000046714	0.052354	0.199602	0.245066	1	2.18281	2.18281	16.0253	7.34157	5.01105e-05	0.000274359	0.000415967	1				Sox5	ENSMUSG00000041540	1.49107e-11	3.32408e-13	2.49614e-11	3.17584e-07	1.43397	1.43397	19.0761	13.303	0.788815	0.611562
	Foxp1	ENSMUSG00000030067	0.0542095	0.204521	0.251105	1	1.91745	1.91745	155.18	80.9303	2.7742e-18	8.21162e-17	1.245e-16	5.91375e-14				Sox9	ENSMUSG00000000567	3.82549e-08	7.39334e-10	5.55186e-08	0.00081479	2.12428	2.12428	127.632	60.0823	0.927684	0.763272
	Lmx1b	ENSMUSG00000038765	0.406647	0.660321	0.810723	1	0.840348	-1.18998	8.8804	10.5675	0.0555333	0.105599	0.160103	1				Foxp2	ENSMUSG00000029563	3.80207e-06	6.29615e-08	4.72795e-06	0.0809802	1.77557	1.77557	5.46516	3.07798	0.820803	0.704704
	Feature ID	Ensembl ID	P-value (Col2A1+,Gdf5+ + Col2A1-,Gdf5+ vs Col2A1+,Gdf5-)	Q-value (Col2A1+,Gdf5+ + Col2A1-,Gdf5+ vs Col2A1+,Gdf5-)	FDR step up (Col2A1+,Gdf5+ + Col2A1-,Gdf5+ vs Col2A1+,Gdf5-)	Bonferroni (Col2A1+,Gdf5+ + Col2A1-,Gdf5+ vs Col2A1+,Gdf5-)	Ratio (Col2A1+,Gdf5+ + Col2A1-,Gdf5+ vs Col2A1+,Gdf5-)	Fold change (Col2A1+,Gdf5+ + Col2A1-,Gdf5+ vs Col2A1+,Gdf5-)	LSMean(Col2A1+,Gdf5+ + Col2A1-,Gdf5+) (Col2A1+,Gdf5+ + Col2A1-,Gdf5+ vs Col2A1+,Gdf5-)	LSMean(Col2A1+,Gdf5-) (Col2A1+,Gdf5+ + Col2A1-,Gdf5+ vs Col2A1+,Gdf5-)	P-value (Col2A1 * Gdf5 all)	Q-value (Col2A1 * Gdf5 all)	FDR step up (Col2A1 * Gdf5 all)	Bonferroni (Col2A1 * Gdf5 all)				Feature ID	Ensembl ID	P-value (Col2A1+,Gdf5+ + Col2A1-,Gdf5+ vs Col2A1-,Gdf5-)	Q-value (Col2A1+,Gdf5+ + Col2A1-,Gdf5+ vs Col2A1-,Gdf5-)	FDR step up (Col2A1+,Gdf5+ + Col2A1-,Gdf5+ vs Col2A1-,Gdf5-)	Bonferroni (Col2A1+,Gdf5+ + Col2A1-,Gdf5+ vs Col2A1-,Gdf5-)	Ratio (Col2A1+,Gdf5+ + Col2A1-,Gdf5+ vs Col2A1-,Gdf5-)	Fold change (Col2A1+,Gdf5+ + Col2A1-,Gdf5+ vs Col2A1-,Gdf5-)	LSMean(Col2A1+,Gdf5+ + Col2A1-,Gdf5+) (Col2A1+,Gdf5+ + Col2A1-,Gdf5+ vs Col2A1-,Gdf5-)	LSMean(Col2A1-,Gdf5-) (Col2A1+,Gdf5+ + Col2A1-,Gdf5+ vs Col2A1-,Gdf5-)	Pct(Col2A1+,Gdf5+ + Col2A1-,Gdf5+) (Col2A1+,Gdf5+ + Col2A1-,Gdf5+ vs Col2A1-,Gdf5-)	Pct(Col2A1-,Gdf5-) (Col2A1+,Gdf5+ + Col2A1-,Gdf5+ vs Col2A1-,Gdf5-)
	Gdf5	ENSMUSG00000038259	0	0	0	0	261.724	261.724	258.072	0.986046	0	0	0	0				Col2a1	ENSMUSG00000022483	0	0	0	0	9.87218	9.87218	161.992	16.4089	0.9	0.862257
	Col2a1	ENSMUSG00000022483	1.04975e-63	7.66316e-60	1.11887e-59	2.23775e-59	0.847061	-1.18055	2337.37	2759.39	0	0	0	0				Foxc2	ENSMUSG00000046714	0	0	0	0	1.50431	1.50431	2.19503	1.45916	0.589733	0.865898
	Sox9	ENSMUSG00000000567	1.17709e-06	7.4361e-05	0.000108572	0.0250919	1.32028	1.32028	406.765	308.089	1.70342e-118	3.42145e-115	5.18741e-115	3.63119e-114				Gdf5	ENSMUSG00000038259	0	0	0	0	153.78	153.78	167.138	1.08686	1	0.932646
	Sox11	ENSMUSG00000063632	4.47718e-17	2.61467e-14	3.8176e-14	9.54401e-13	1.82697	1.82697	686.347	375.674	5.82625e-59	1.32124e-56	2.0032e-56	1.24198e-54				Lmx1b	ENSMUSG00000038765	0	0	0	0	1.13553	1.13553	1.73676	1.52947	0.552017	0.223908
	Sox4	ENSMUSG00000076431	1.20797e-16	6.53198e-14	9.53714e-14	2.57503e-12	1.94755	1.94755	1075.18	552.067	1.43358e-56	2.92118e-54	4.42893e-54	3.05596e-52				Osr1	ENSMUSG00000048387	0	0	0	0	1.88846	1.88846	2.91096	1.54145	0.546722	0.20267
	Sox5	ENSMUSG00000041540	0.00793903	0.0798827	0.116634	1	1.59683	1.59683	164.968	103.31	2.6596e-94	2.671e-91	4.04962e-91	5.66947e-90				Osr2	ENSMUSG00000022330	0	0	0	0	3.5768	3.5768	7.07224	1.97725	0.644506	0.246359
	Osr2	ENSMUSG00000022330	0.000584776	0.0120589	0.0176069	1	2.91604	2.91604	146.461	50.2259	4.81911e-58	1.04241e-55	1.58045e-55	1.02729e-53				Sox6	ENSMUSG00000051910	0	0	0	0	2.46863	2.46863	4.94802	2.00436	0.67138	0.871966
	Foxp2	ENSMUSG00000029563	2.41325e-05	0.000934573	0.00136454	0.514432	1.60966	1.60966	67.18	41.7356	6.96332e-33	5.02073e-31	7.61215e-31	1.48437e-28				Sox11	ENSMUSG00000063632	0	0	0	0	4.70344	4.70344	269.314	57.2589	0.991589	0.89199
	Foxc1	ENSMUSG00000050295	0.00328136	0.0432772	0.0631877	1	1.58944	1.58944	73.014	45.9368	2.01598e-44	2.57678e-42	3.90678e-42	4.29746e-40				Foxc1	ENSMUSG00000050295	0	0	0	0	3.00978	3.00978	8.4796	2.81735	0.735519	0.870146
	Sox6	ENSMUSG00000051910	0.58877	0.6573	0.959703	1	1.17295	1.17295	42.6728	36.3808	5.28789e-35	4.17684e-33	6.33269e-33	1.12722e-30				Sox4	ENSMUSG00000076431	1.01019e-12	1.30885e-14	1.40665e-12	2.15161e-08	3.7642	3.7642	331.697	88.1189	1	0.948422
	Osr1	ENSMUSG00000048387	4.36118e-10	7.76503e-08	1.13375e-07	9.29673e-06	2.81458	2.81458	40.3913	14.3507	7.49098e-34	5.57265e-32	8.44895e-32	1.59685e-29				Foxp1	ENSMUSG00000030067	0.146731	0.00137961	0.14827	1	1.42697	1.42697	12.1905	8.54294	0.535249	0.478155
	Foxp4	ENSMUSG00000023991	0.0211846	0.148628	0.217007	1	1.49229	1.49229	78.4797	52.5902	3.64343e-26	1.96271e-24	2.97575e-24	7.7667e-22				Foxp4	ENSMUSG00000023991	3.59462e-07	4.37209e-09	4.69877e-07	0.00765618	2.20126	2.20126	8.53975	3.87949	0.515544	0.34284
	Foxc2	ENSMUSG00000046714	0.146248	0.436203	0.636887	1	1.15519	1.15519	16.0253	13.8724	5.01105e-05	0.000274359	0.000415967	1				Sox5	ENSMUSG00000041540	0	0	0	0	4.56165	4.56165	19.0761	4.18183	0.788815	0.868932
	Foxp1	ENSMUSG00000030067	0.0113964	0.101394	0.148042	1	1.45209	1.45209	155.18	106.867	2.7742e-18	8.21162e-17	1.245e-16	5.91375e-14				Sox9	ENSMUSG00000000567	0	0	0	0	8.83016	8.83016	127.632	14.4541	0.927684	0.891383
	Lmx1b	ENSMUSG00000038765	0.130368	0.410591	0.599491	1	1.70309	1.70309	8.8804	5.2143	0.0555333	0.105599	0.160103	1				Foxp2	ENSMUSG00000029563	0	0	0	0	2.61884	2.61884	5.46516	2.08686	0.820803	0.947209
	Feature ID	Ensembl ID	P-value (Col2A1+,Gdf5+ vs Col2A1+,Gdf5-)	Q-value (Col2A1+,Gdf5+ vs Col2A1+,Gdf5-)	FDR step up (Col2A1+,Gdf5+ vs Col2A1+,Gdf5-)	Bonferroni (Col2A1+,Gdf5+ vs Col2A1+,Gdf5-)	Ratio (Col2A1+,Gdf5+ vs Col2A1+,Gdf5-)	Fold change (Col2A1+,Gdf5+ vs Col2A1+,Gdf5-)	LSMean(Col2A1+,Gdf5+) (Col2A1+,Gdf5+ vs Col2A1+,Gdf5-)	LSMean(Col2A1+,Gdf5-) (Col2A1+,Gdf5+ vs Col2A1+,Gdf5-)	P-value (Col2A1 * Gdf5 all)	Q-value (Col2A1 * Gdf5 all)	FDR step up (Col2A1 * Gdf5 all)	Bonferroni (Col2A1 * Gdf5 all)				Feature ID	Ensembl ID	P-value (Col2A1+,Gdf5+ vs Col2A1-,Gdf5+)	Q-value (Col2A1+,Gdf5+ vs Col2A1-,Gdf5+)	FDR step up (Col2A1+,Gdf5+ vs Col2A1-,Gdf5+)	Bonferroni (Col2A1+,Gdf5+ vs Col2A1-,Gdf5+)	Ratio (Col2A1+,Gdf5+ vs Col2A1-,Gdf5+)	Fold change (Col2A1+,Gdf5+ vs Col2A1-,Gdf5+)	LSMean(Col2A1+,Gdf5+) (Col2A1+,Gdf5+ vs Col2A1-,Gdf5+)	LSMean(Col2A1-,Gdf5+) (Col2A1+,Gdf5+ vs Col2A1-,Gdf5+)	Pct(Col2A1+,Gdf5+) (Col2A1+,Gdf5+ vs Col2A1-,Gdf5+)	Pct(Col2A1-,Gdf5+) (Col2A1+,Gdf5+ vs Col2A1-,Gdf5+)
	Gdf5	ENSMUSG00000038259	0	0	0	0	349.734	349.734	344.854	0.986046	0	0	0	0				Col2a1	ENSMUSG00000022483	0	0	0	0	76.2821	76.2821	1022.85	13.4088	1	0.8
	Col2a1	ENSMUSG00000022483	1.83067e-07	4.47608e-06	7.57756e-06	0.00390244	1.68667	1.68667	4654.17	2759.39	0	0	0	0				Foxc2	ENSMUSG00000046714	0	0	0	0	1.32937	1.32937	2.04977	1.54191	0.354467	0.825
	Sox9	ENSMUSG00000000567	1.01007e-32	4.71066e-30	7.97468e-30	2.15316e-28	1.67458	1.67458	515.92	308.089	1.70342e-118	3.42145e-115	5.18741e-115	3.63119e-114				Gdf5	ENSMUSG00000038259	1.49658e-13	6.28643e-15	2.91075e-13	3.18757e-09	1.37688	1.37688	196.12	142.438	1	1
	Sox11	ENSMUSG00000063632	1.1424e-38	8.46181e-36	1.4325e-35	2.43525e-34	2.40235	2.40235	902.5	375.674	5.82625e-59	1.32124e-56	2.0032e-56	1.24198e-54				Lmx1b	ENSMUSG00000038765	0	0	0	0	0.905045	-1.10492	1.41971	1.56866	0.804035	0.3
	Sox4	ENSMUSG00000076431	1.37963e-49	1.93025e-46	3.26772e-46	2.94095e-45	2.68209	2.68209	1480.69	552.067	1.43358e-56	2.92118e-54	4.42893e-54	3.05596e-52				Osr1	ENSMUSG00000048387	0	0	0	0	1.39685	1.39685	2.79105	1.9981	0.818444	0.275
	Sox5	ENSMUSG00000041540	2.91087e-34	1.52724e-31	2.58546e-31	6.2051e-30	2.20973	2.20973	228.287	103.31	2.6596e-94	2.671e-91	4.04962e-91	5.66947e-90				Osr2	ENSMUSG00000022330	0	0	0	0	1.97085	1.97085	6.60467	3.35117	0.926513	0.3625
	Osr2	ENSMUSG00000022330	1.03348e-26	3.12038e-24	5.2825e-24	2.20308e-22	3.2874	3.2874	165.112	50.2259	4.81911e-58	1.04241e-55	1.58045e-55	1.02729e-53				Sox6	ENSMUSG00000051910	0	0	0	0	2.40874	2.40874	6.27892	2.60673	0.530259	0.8125
	Foxp2	ENSMUSG00000029563	2.11638e-24	5.43867e-22	9.20713e-22	4.51149e-20	1.99958	1.99958	83.4535	41.7356	6.96332e-33	5.02073e-31	7.61215e-31	1.48437e-28				Sox11	ENSMUSG00000063632	0.650659	0.0141776	0.656453	1	1.07437	1.07437	277.511	258.302	0.995677	0.9875
	Foxc1	ENSMUSG00000050295	1.04079e-26	3.12038e-24	5.2825e-24	2.21865e-22	2.2296	2.2296	102.421	45.9368	2.01598e-44	2.57678e-42	3.90678e-42	4.29746e-40				Foxc1	ENSMUSG00000050295	0	0	0	0	3.27713	3.27713	12.664	3.86436	0.621037	0.85
	Sox6	ENSMUSG00000051910	7.98046e-09	2.77596e-07	4.69943e-07	0.000170119	1.68089	1.68089	61.152	36.3808	5.28789e-35	4.17684e-33	6.33269e-33	1.12722e-30				Sox4	ENSMUSG00000076431	0.217635	0.00479236	0.221897	1	1.59579	1.59579	419.015	262.576	1	1
	Osr1	ENSMUSG00000048387	2.14061e-35	1.22521e-32	2.07416e-32	4.56314e-31	3.85657	3.85657	55.3446	14.3507	7.49098e-34	5.57265e-32	8.44895e-32	1.59685e-29				Foxp1	ENSMUSG00000030067	1.16103e-06	4.09064e-08	1.89405e-06	0.0247288	2.81831	2.81831	19.2333	6.8244	0.682997	0.3875
	Foxp4	ENSMUSG00000023991	3.94554e-16	4.96823e-14	8.41071e-14	8.41071e-12	1.86416	1.86416	98.0366	52.5902	3.64343e-26	1.96271e-24	2.97575e-24	7.7667e-22				Foxp4	ENSMUSG00000023991	4.29382e-07	1.54044e-08	7.13259e-07	0.00914541	2.44911	2.44911	12.5593	5.12808	0.668588	0.3625
	Foxc2	ENSMUSG00000046714	1.71995e-05	0.000229218	0.000388043	0.366642	1.53201	1.53201	21.2526	13.8724	5.01105e-05	0.000274359	0.000415967	1				Sox5	ENSMUSG00000041540	0	0	0	0	5.38294	5.38294	42.8831	7.96648	0.76513	0.8125
	Foxp1	ENSMUSG00000030067	5.47259e-20	9.31228e-18	1.57648e-17	1.16659e-15	2.12032	2.12032	226.592	106.867	2.7742e-18	8.21162e-17	1.245e-16	5.91375e-14				Sox9	ENSMUSG00000000567	4.79229e-07	1.7162e-08	7.94636e-07	0.0102071	2.77502	2.77502	210.673	75.9178	0.917867	0.9375
	Lmx1b	ENSMUSG00000038765	0.0119264	0.0443784	0.0751283	1	1.79914	1.79914	9.38126	5.2143	0.0555333	0.105599	0.160103	1				Foxp2	ENSMUSG00000029563	1.46454e-08	5.49277e-10	2.54327e-08	0.000311932	2.02051	2.02051	7.02084	3.47478	0.729107	0.9125
	Feature ID	Ensembl ID	P-value (Col2A1-,Gdf5+ vs Col2A1-,Gdf5-)	Q-value (Col2A1-,Gdf5+ vs Col2A1-,Gdf5-)	FDR step up (Col2A1-,Gdf5+ vs Col2A1-,Gdf5-)	Bonferroni (Col2A1-,Gdf5+ vs Col2A1-,Gdf5-)	Ratio (Col2A1-,Gdf5+ vs Col2A1-,Gdf5-)	Fold change (Col2A1-,Gdf5+ vs Col2A1-,Gdf5-)	LSMean(Col2A1-,Gdf5+) (Col2A1-,Gdf5+ vs Col2A1-,Gdf5-)	LSMean(Col2A1-,Gdf5-) (Col2A1-,Gdf5+ vs Col2A1-,Gdf5-)	P-value (Col2A1 * Gdf5 all)	Q-value (Col2A1 * Gdf5 all)	FDR step up (Col2A1 * Gdf5 all)	Bonferroni (Col2A1 * Gdf5 all)				Feature ID	Ensembl ID	P-value (Col2A1+,Gdf5+ vs Col2A1+,Gdf5-)	Q-value (Col2A1+,Gdf5+ vs Col2A1+,Gdf5-)	FDR step up (Col2A1+,Gdf5+ vs Col2A1+,Gdf5-)	Bonferroni (Col2A1+,Gdf5+ vs Col2A1+,Gdf5-)	Ratio (Col2A1+,Gdf5+ vs Col2A1+,Gdf5-)	Fold change (Col2A1+,Gdf5+ vs Col2A1+,Gdf5-)	LSMean(Col2A1+,Gdf5+) (Col2A1+,Gdf5+ vs Col2A1+,Gdf5-)	LSMean(Col2A1+,Gdf5-) (Col2A1+,Gdf5+ vs Col2A1+,Gdf5-)	Pct(Col2A1+,Gdf5+) (Col2A1+,Gdf5+ vs Col2A1+,Gdf5-)	Pct(Col2A1+,Gdf5-) (Col2A1+,Gdf5+ vs Col2A1+,Gdf5-)
	Gdf5	ENSMUSG00000038259	0	0	0	0	158.84	158.84	171.291	1.07839	0	0	0	0				Col2a1	ENSMUSG00000022483	9.61517e-08	3.58672e-08	2.93821e-06	0.00204793	1.48352	1.48352	1022.85	689.473	1	1
	Col2a1	ENSMUSG00000022483	0.174752	0.636466	0.704327	1	0.928558	-1.07694	20.5686	22.1511	0	0	0	0				Foxc2	ENSMUSG00000046714	8.82945e-06	1.44836e-06	0.000118649	0.188058	1.25125	1.25125	2.04977	1.63817	0.354467	0.272813
	Sox9	ENSMUSG00000000567	5.66636e-08	6.57542e-06	7.27649e-06	0.0012079	1.5278	1.5278	297.61	194.797	1.70342e-118	3.42145e-115	5.18741e-115	3.63119e-114				Gdf5	ENSMUSG00000038259	0	0	0	0	189.026	189.026	196.12	1.03753	1	0.601549
	Sox11	ENSMUSG00000063632	1.48624e-09	2.44699e-07	2.70788e-07	3.16822e-05	2.77689	2.77689	470.193	169.324	5.82625e-59	1.32124e-56	2.0032e-56	1.24198e-54				Lmx1b	ENSMUSG00000038765	0.00237861	8.07994e-05	0.00661902	1	1.11416	1.11416	1.41971	1.27424	0.804035	0.830909
	Sox4	ENSMUSG00000076431	1.4928e-05	0.000708973	0.000784564	0.31822	3.112	3.112	669.661	215.186	1.43358e-56	2.92118e-54	4.42893e-54	3.05596e-52				Osr1	ENSMUSG00000048387	0	0	0	0	2.02101	2.02101	2.79105	1.38102	0.818444	0.830531
	Sox5	ENSMUSG00000041540	0.0296001	0.23094	0.255563	1	2.11816	2.11816	101.65	47.9895	2.6596e-94	2.671e-91	4.04962e-91	5.66947e-90				Osr2	ENSMUSG00000022330	0	0	0	0	2.36188	2.36188	6.60467	2.79636	0.926513	0.874173
	Osr2	ENSMUSG00000022330	0.0133072	0.135629	0.15009	1	3.42912	3.42912	127.809	37.2718	4.81911e-58	1.04241e-55	1.58045e-55	1.02729e-53				Sox6	ENSMUSG00000051910	4.26491e-07	1.27751e-07	1.04653e-05	0.00908384	1.55121	1.55121	6.27892	4.04776	0.530259	0.438126
	Foxp2	ENSMUSG00000029563	0.0317424	0.24041	0.266042	1	2.67636	2.67636	50.9064	19.0207	6.96332e-33	5.02073e-31	7.61215e-31	1.48437e-28				Sox11	ENSMUSG00000063632	0	0	0	0	3.498	3.498	277.511	79.3343	0.995677	0.993954
	Foxc1	ENSMUSG00000050295	0.217122	0.706733	0.782085	1	1.66439	1.66439	43.6071	26.2001	2.01598e-44	2.57678e-42	3.90678e-42	4.29746e-40				Foxc1	ENSMUSG00000050295	0	0	0	0	2.4591	2.4591	12.664	5.14984	0.621037	0.484036
	Sox6	ENSMUSG00000051910	0.286465	0.798008	0.883092	1	2.51813	2.51813	24.1935	9.60776	5.28789e-35	4.17684e-33	6.33269e-33	1.12722e-30				Sox4	ENSMUSG00000076431	0	0	0	0	4.12514	4.12514	419.015	101.576	1	0.995655
	Osr1	ENSMUSG00000048387	0.101896	0.485971	0.537786	1	1.32121	1.32121	25.4379	19.2534	7.49098e-34	5.57265e-32	8.44895e-32	1.59685e-29				Foxp1	ENSMUSG00000030067	0	0	0	0	2.59885	2.59885	19.2333	7.4007	0.682997	0.649537
	Foxp4	ENSMUSG00000023991	0.295964	0.811906	0.898472	1	1.47884	1.47884	58.9227	39.8438	3.64343e-26	1.96271e-24	2.97575e-24	7.7667e-22				Foxp4	ENSMUSG00000023991	0	0	0	0	2.11875	2.11875	12.5593	5.92768	0.668588	0.649915
	Foxc2	ENSMUSG00000046714	0.736232	0.903606	0.999949	1	1.47078	1.47078	10.7979	7.34157	5.01105e-05	0.000274359	0.000415967	1				Sox5	ENSMUSG00000041540	0	0	0	0	3.22357	3.22357	42.8831	13.303	0.76513	0.611562
	Foxp1	ENSMUSG00000030067	0.411586	0.903606	0.999949	1	1.03506	1.03506	83.7675	80.9303	2.7742e-18	8.21162e-17	1.245e-16	5.91375e-14				Sox9	ENSMUSG00000000567	0	0	0	0	3.50641	3.50641	210.673	60.0823	0.917867	0.763272
	Lmx1b	ENSMUSG00000038765	0.705585	0.903606	0.999949	1	0.792951	-1.26111	8.37953	10.5675	0.0555333	0.105599	0.160103	1				Foxp2	ENSMUSG00000029563	0	0	0	0	2.28099	2.28099	7.02084	3.07798	0.729107	0.704704
	Feature ID	Ensembl ID	P-value (Col2A1+,Gdf5+ vs Col2A1-,Gdf5+)	Q-value (Col2A1+,Gdf5+ vs Col2A1-,Gdf5+)	FDR step up (Col2A1+,Gdf5+ vs Col2A1-,Gdf5+)	Bonferroni (Col2A1+,Gdf5+ vs Col2A1-,Gdf5+)	Ratio (Col2A1+,Gdf5+ vs Col2A1-,Gdf5+)	Fold change (Col2A1+,Gdf5+ vs Col2A1-,Gdf5+)	LSMean(Col2A1+,Gdf5+) (Col2A1+,Gdf5+ vs Col2A1-,Gdf5+)	LSMean(Col2A1-,Gdf5+) (Col2A1+,Gdf5+ vs Col2A1-,Gdf5+)	P-value (Col2A1 * Gdf5 all)	Q-value (Col2A1 * Gdf5 all)	FDR step up (Col2A1 * Gdf5 all)	Bonferroni (Col2A1 * Gdf5 all)				Feature ID	Ensembl ID	P-value (Col2A1-,Gdf5+ vs Col2A1-,Gdf5-)	Q-value (Col2A1-,Gdf5+ vs Col2A1-,Gdf5-)	FDR step up (Col2A1-,Gdf5+ vs Col2A1-,Gdf5-)	Bonferroni (Col2A1-,Gdf5+ vs Col2A1-,Gdf5-)	Ratio (Col2A1-,Gdf5+ vs Col2A1-,Gdf5-)	Fold change (Col2A1-,Gdf5+ vs Col2A1-,Gdf5-)	LSMean(Col2A1-,Gdf5+) (Col2A1-,Gdf5+ vs Col2A1-,Gdf5-)	LSMean(Col2A1-,Gdf5-) (Col2A1-,Gdf5+ vs Col2A1-,Gdf5-)	Pct(Col2A1-,Gdf5+) (Col2A1-,Gdf5+ vs Col2A1-,Gdf5-)	Pct(Col2A1-,Gdf5-) (Col2A1-,Gdf5+ vs Col2A1-,Gdf5-)
	Gdf5	ENSMUSG00000038259	2.60585e-18	3.07506e-15	3.26758e-15	5.55489e-14	2.01326	2.01326	344.854	171.291	0	0	0	0				Col2a1	ENSMUSG00000022483	0.300099	0.171022	0.425809	1	0.817164	-1.22374	13.4088	16.4089	0.8	0.862257
	Col2a1	ENSMUSG00000022483	1.55776e-95	3.12502e-91	3.32067e-91	3.32067e-91	226.276	226.276	4654.17	20.5686	0	0	0	0				Foxc2	ENSMUSG00000046714	0.537242	0.267715	0.666554	1	1.05671	1.05671	1.54191	1.45916	0.825	0.865898
	Sox9	ENSMUSG00000000567	0.00142209	0.0572865	0.060873	1	1.73354	1.73354	515.92	297.61	1.70342e-118	3.42145e-115	5.18741e-115	3.63119e-114				Gdf5	ENSMUSG00000038259	0	0	0	0	131.055	131.055	142.438	1.08686	1	0.932646
	Sox11	ENSMUSG00000063632	0.765344	0.941081	0.999999	1	1.91942	1.91942	902.5	470.193	5.82625e-59	1.32124e-56	2.0032e-56	1.24198e-54				Lmx1b	ENSMUSG00000038765	0.0613288	0.0795454	0.198051	1	1.02563	1.02563	1.56866	1.52947	0.3	0.223908
	Sox4	ENSMUSG00000076431	0.0943089	0.60491	0.642781	1	2.21111	2.21111	1480.69	669.661	1.43358e-56	2.92118e-54	4.42893e-54	3.05596e-52				Osr1	ENSMUSG00000048387	0.164646	0.139482	0.347281	1	1.29625	1.29625	1.9981	1.54145	0.275	0.20267
	Sox5	ENSMUSG00000041540	1.55934e-08	4.46887e-06	4.74865e-06	0.000332405	2.24582	2.24582	228.287	101.65	2.6596e-94	2.671e-91	4.04962e-91	5.66947e-90				Osr2	ENSMUSG00000022330	0.0271739	0.0630644	0.157017	1	1.69486	1.69486	3.35117	1.97725	0.3625	0.246359
	Osr2	ENSMUSG00000022330	0.000139125	0.0100395	0.0106681	1	1.29186	1.29186	165.112	127.809	4.81911e-58	1.04241e-55	1.58045e-55	1.02729e-53				Sox6	ENSMUSG00000051910	0.0620495	0.0795454	0.198051	1	1.30053	1.30053	2.60673	2.00436	0.8125	0.871966
	Foxp2	ENSMUSG00000029563	0.00791624	0.163215	0.173433	1	1.63935	1.63935	83.4535	50.9064	6.96332e-33	5.02073e-31	7.61215e-31	1.48437e-28				Sox11	ENSMUSG00000063632	9.26003e-06	0.000125539	0.000312566	0.197229	4.51112	4.51112	258.302	57.2589	0.9875	0.89199
	Foxc1	ENSMUSG00000050295	1.5547e-05	0.00176208	0.0018724	0.331415	2.34872	2.34872	102.421	43.6071	2.01598e-44	2.57678e-42	3.90678e-42	4.29746e-40				Foxc1	ENSMUSG00000050295	0.17174	0.142956	0.35593	1	1.37163	1.37163	3.86436	2.81735	0.85	0.870146
	Sox6	ENSMUSG00000051910	0.000691501	0.033819	0.0359363	1	2.52762	2.52762	61.152	24.1935	5.28789e-35	4.17684e-33	6.33269e-33	1.12722e-30				Sox4	ENSMUSG00000076431	0.00484365	0.0204456	0.0509053	1	2.97979	2.97979	262.576	88.1189	1	0.948422
	Osr1	ENSMUSG00000048387	0.0342269	0.363487	0.386243	1	2.17568	2.17568	55.3446	25.4379	7.49098e-34	5.57265e-32	8.44895e-32	1.59685e-29				Foxp1	ENSMUSG00000030067	0.161081	0.137914	0.343377	1	0.798835	-1.25182	6.8244	8.54294	0.3875	0.478155
	Foxp4	ENSMUSG00000023991	0.0013235	0.0547385	0.0581655	1	1.66382	1.66382	98.0366	58.9227	3.64343e-26	1.96271e-24	2.97575e-24	7.7667e-22				Foxp4	ENSMUSG00000023991	0.401494	0.212721	0.529631	1	1.32185	1.32185	5.12808	3.87949	0.3625	0.34284
	Foxc2	ENSMUSG00000046714	0.147264	0.721079	0.766223	1	1.96823	1.96823	21.2526	10.7979	5.01105e-05	0.000274359	0.000415967	1				Sox5	ENSMUSG00000041540	8.87982e-05	0.000867156	0.00215903	1	1.90502	1.90502	7.96648	4.18183	0.8125	0.868932
	Foxp1	ENSMUSG00000030067	0.00023597	0.0153197	0.0162789	1	2.70501	2.70501	226.592	83.7675	2.7742e-18	8.21162e-17	1.245e-16	5.91375e-14				Sox9	ENSMUSG00000000567	5.44786e-13	3.30525e-11	8.22937e-11	1.16034e-08	5.25235	5.25235	75.9178	14.4541	0.9375	0.891383
	Lmx1b	ENSMUSG00000038765	0.867738	0.941081	0.999999	1	1.11954	1.11954	9.38126	8.37953	0.0555333	0.105599	0.160103	1				Foxp2	ENSMUSG00000029563	0.0266795	0.0624948	0.155599	1	1.66507	1.66507	3.47478	2.08686	0.9125	0.947209

## Sheet: Desanlis I 2020
	ANOVA																				Hurdle Model
	Feature ID	Ensembl ID	P-value (Gdf5+ vs Gdf5-)	Q-value (Gdf5+ vs Gdf5-)	FDR step up (Gdf5+ vs Gdf5-)	Bonferroni (Gdf5+ vs Gdf5-)	Ratio (Gdf5+ vs Gdf5-)	Fold change (Gdf5+ vs Gdf5-)	LSMean (Gdf5+) (Gdf5+ vs Gdf5-)	LSMean (Gdf5-) (Gdf5+ vs Gdf5-)	P-value (Gdf5)	Q-value (Gdf5)	FDR step up (Gdf5)	Bonferroni (Gdf5)	P-value (Gdf5 * Col2A1)	Q-value (Gdf5 * Col2A1)	FDR step up (Gdf5 * Col2A1)	Bonferroni (Gdf5 * Col2A1)			Feature ID	Ensembl ID	P-value (Gdf5+ vs Gdf5-)	FDR step up (Gdf5+ vs Gdf5-)	Ratio (Gdf5+ vs Gdf5-)	Fold change (Gdf5+ vs Gdf5-)	LSMean (Gdf5+) (Gdf5+ vs Gdf5-)	LSMean (Gdf5-) (Gdf5+ vs Gdf5-)	Pct (Gdf5+) (Gdf5+ vs Gdf5-)	Pct (Gdf5-) (Gdf5+ vs Gdf5-)
	Gdf5	ENSMUSG00000038259	0	0	0	0	118.015	118.015	123.402	1.04565	0	0	0	0	1.48649e-58	9.45835e-58	2.72785e-57	3.879e-54			Foxc1	ENSMUSG00000050295	0	0	2.55227	2.55227	5.17841	2.02894	0.43103	0.429061
	Sox6	ENSMUSG00000051910	3.77992e-222	1.64615e-218	3.2879e-218	9.86369e-218	2.31352	2.31352	476.79	206.088	3.77992e-222	1.64615e-218	3.2879e-218	9.86369e-218	0	0	0	0			Foxc2	ENSMUSG00000046714	0	0	0.965178	-1.03608	1.22317	1.2673	0.116463	0.361252
	Foxc1	ENSMUSG00000050295	3.79777e-207	1.24045e-203	2.47757e-203	9.91027e-203	3.68899	3.68899	73.2569	19.8583	3.79777e-207	1.24045e-203	2.47757e-203	9.91027e-203	0	0	0	0			Foxp1	ENSMUSG00000030067	0	0	1.1837	1.1837	40.3973	34.128	0.758423	0.795401
	Sox5	ENSMUSG00000041540	1.27242e-195	2.77069e-192	5.53396e-192	3.32038e-191	2.25181	2.25181	909.114	403.726	1.27242e-195	2.77069e-192	5.53396e-192	3.32038e-191	2.92247e-256	3.7775e-254	1.08945e-253	7.62618e-252			Foxp2	ENSMUSG00000029563	0	0	2.94031	2.94031	20.1116	6.83995	0.759429	0.797473
	Sox9	ENSMUSG00000000567	1.31151e-184	1.90388e-181	3.80266e-181	3.4224e-180	1.8864	1.8864	376.098	199.374	1.31151e-184	1.90388e-181	3.80266e-181	3.4224e-180	0	0	0	0			Foxp4	ENSMUSG00000023991	0	0	1.17652	1.17652	11.382	9.67423	0.720894	0.81592
	Foxp2	ENSMUSG00000029563	2.46625e-94	7.49339e-92	1.49667e-91	6.43568e-90	2.10518	2.10518	158.361	75.2246	2.46625e-94	7.49339e-92	1.49667e-91	6.43568e-90	0	0	0	0			Gdf5	ENSMUSG00000038259	0	0	72.2	72.2	83.4653	1.15603	1	0.636174
	Sox4	ENSMUSG00000076431	1.25587e-72	2.31098e-70	4.61577e-70	3.27719e-68	1.66248	1.66248	784.723	472.018	1.25587e-72	2.31098e-70	4.61577e-70	3.27719e-68	0	0	0	0			Lmx1b	ENSMUSG00000038765	0	0	1.27216	1.27216	10.7454	8.44656	0.973773	0.841601
	Sox11	ENSMUSG00000063632	3.75063e-38	1.76903e-36	3.53331e-36	9.78728e-34	1.2883	1.2883	914.731	710.027	3.75063e-38	1.76903e-36	3.53331e-36	9.78728e-34	3.81753e-117	8.92532e-116	2.57412e-115	9.96184e-113			Osr2	ENSMUSG00000022330	0	0	1.33845	1.33845	3.45274	2.57966	0.757321	0.505755
	Col2a1	ENSMUSG00000022483	1.32199e-21	2.1376e-20	4.26948e-20	3.44974e-17	1.53998	1.53998	184.79	119.995	1.32199e-21	2.1376e-20	4.26948e-20	3.44974e-17	0	0	0	0			Sox4	ENSMUSG00000076431	0	0	2.05561	2.05561	451.069	219.433	0.998852	0.985461
	Osr2	ENSMUSG00000022330	1.19967e-14	1.05193e-13	2.10103e-13	3.13054e-10	1.59764	1.59764	51.5653	32.2759	1.19967e-14	1.05193e-13	2.10103e-13	3.13054e-10	2.73795e-184	1.73238e-182	4.99628e-182	7.14468e-180			Sox5	ENSMUSG00000041540	0	0	5.48364	5.48364	324.623	59.1985	0.984426	0.922939
	Lmx1b	ENSMUSG00000038765	2.88518e-07	1.08913e-06	2.17535e-06	0.00752888	1.03695	1.03695	102.986	99.3158	2.88518e-07	1.08913e-06	2.17535e-06	0.00752888	0.00102563	0.000793425	0.00228829	1			Sox6	ENSMUSG00000051910	0	0	6.81014	6.81014	86.3327	12.6771	0.789872	0.637707
	Foxp4	ENSMUSG00000023991	0.00173067	0.00329514	0.00658146	1	1.2037	1.2037	70.4048	58.4904	0.00173067	0.00329514	0.00658146	1	1.99299e-259	2.77424e-257	8.00109e-257	5.20071e-255			Sox9	ENSMUSG00000000567	0	0	5.74856	5.74856	87.6297	15.2438	0.806076	0.661601
	Foxp1	ENSMUSG00000030067	0.014444	0.0216834	0.0433086	1	1.01843	1.01843	176.193	173.004	0.014444	0.0216834	0.0433086	1	2.37934e-198	1.73615e-196	5.00717e-196	6.20889e-194			Sox11	ENSMUSG00000063632	0	0	1.53477	1.53477	655.163	426.881	0.995088	0.970599
	Osr1	ENSMUSG00000048387	0.166468	0.165442	0.330441	1	0.989563	-1.01055	24.5532	24.8122	0.166468	0.165442	0.330441	1	2.08239e-27	5.34964e-27	1.54287e-26	5.43399e-23			Col2a1	ENSMUSG00000022483	2.83576e-07	3.48805e-07	1.11861	1.11861	15.6644	14.0035	0.546498	0.670904
	Foxc2	ENSMUSG00000046714	0.616687	0.390892	0.780736	1	1.14676	1.14676	6.02794	5.25649	0.616687	0.390892	0.780736	1	1.44179e-85	1.80933e-84	5.21823e-84	3.76235e-81			Osr1	ENSMUSG00000048387	5.62339e-05	6.76575e-05	1.04948	1.04948	2.01141	1.91658	0.767072	0.726195
	Feature ID	Ensembl ID	P-value (Col2A1+,Gdf5+ + Col2A1-,Gdf5+ vs Col2A1+,Gdf5-)	Q-value (Col2A1+,Gdf5+ + Col2A1-,Gdf5+ vs Col2A1+,Gdf5-)	FDR step up (Col2A1+,Gdf5+ + Col2A1-,Gdf5+ vs Col2A1+,Gdf5-)	Bonferroni (Col2A1+,Gdf5+ + Col2A1-,Gdf5+ vs Col2A1+,Gdf5-)	Ratio (Col2A1+,Gdf5+ + Col2A1-,Gdf5+ vs Col2A1+,Gdf5-)	Fold change (Col2A1+,Gdf5+ + Col2A1-,Gdf5+ vs Col2A1+,Gdf5-)	LSMean(Col2A1+,Gdf5+ + Col2A1-,Gdf5+) (Col2A1+,Gdf5+ + Col2A1-,Gdf5+ vs Col2A1+,Gdf5-)	LSMean(Col2A1+,Gdf5-) (Col2A1+,Gdf5+ + Col2A1-,Gdf5+ vs Col2A1+,Gdf5-)	P-value (Gdf5)	Q-value (Gdf5)	FDR step up (Gdf5)	Bonferroni (Gdf5)	P-value (Gdf5 * Col2A1)	Q-value (Gdf5 * Col2A1)	FDR step up (Gdf5 * Col2A1)	Bonferroni (Gdf5 * Col2A1)			Feature ID	Ensembl ID	P-value (Col2A1+,Gdf5+ + Col2A1-,Gdf5+ vs Col2A1+,Gdf5-)	FDR step up (Col2A1+,Gdf5+ + Col2A1-,Gdf5+ vs Col2A1+,Gdf5-)	Ratio (Col2A1+,Gdf5+ + Col2A1-,Gdf5+ vs Col2A1+,Gdf5-)	Fold change (Col2A1+,Gdf5+ + Col2A1-,Gdf5+ vs Col2A1+,Gdf5-)	LSMean(Col2A1+,Gdf5+ + Col2A1-,Gdf5+) (Col2A1+,Gdf5+ + Col2A1-,Gdf5+ vs Col2A1+,Gdf5-)	LSMean(Col2A1+,Gdf5-) (Col2A1+,Gdf5+ + Col2A1-,Gdf5+ vs Col2A1+,Gdf5-)	Pct(Col2A1+,Gdf5+ + Col2A1-,Gdf5+) (Col2A1+,Gdf5+ + Col2A1-,Gdf5+ vs Col2A1+,Gdf5-)	Pct(Col2A1+,Gdf5-) (Col2A1+,Gdf5+ + Col2A1-,Gdf5+ vs Col2A1+,Gdf5-)
	Gdf5	ENSMUSG00000038259	0	0	0	0	119.462	119.462	123.402	1.03298	0	0	0	0	1.48649e-58	9.45835e-58	2.72785e-57	3.879e-54			Foxc1	ENSMUSG00000050295	0	0	1.60161	1.60161	5.17841	3.23325	0.43103	0.484728
	Sox6	ENSMUSG00000051910	3.88123e-65	2.13306e-62	3.16503e-62	1.01281e-60	1.44694	1.44694	476.79	329.517	3.77992e-222	1.64615e-218	3.2879e-218	9.86369e-218	0	0	0	0			Foxc2	ENSMUSG00000046714	0	0	0.861938	-1.16018	1.22317	1.41909	0.116463	0.365914
	Foxc1	ENSMUSG00000050295	4.41261e-69	2.67597e-66	3.97059e-66	1.15147e-64	2.22926	2.22926	73.2569	32.8616	3.79777e-207	1.24045e-203	2.47757e-203	9.91027e-203	0	0	0	0			Foxp1	ENSMUSG00000030067	0	0	0.738632	-1.35385	40.3973	54.6921	0.758423	0.848149
	Sox5	ENSMUSG00000041540	1.48433e-76	1.30523e-73	1.93669e-73	3.87337e-72	1.57611	1.57611	909.114	576.809	1.27242e-195	2.77069e-192	5.53396e-192	3.32038e-191	2.92247e-256	3.7775e-254	1.08945e-253	7.62618e-252			Foxp2	ENSMUSG00000029563	0	0	1.44913	1.44913	20.1116	13.8784	0.759429	0.851764
	Sox9	ENSMUSG00000000567	4.57975e-32	5.23003e-30	7.76029e-30	1.19509e-27	1.20799	1.20799	376.098	311.341	1.31151e-184	1.90388e-181	3.80266e-181	3.4224e-180	0	0	0	0			Foxp4	ENSMUSG00000023991	0	0	0.691836	-1.44543	11.382	16.4518	0.720894	0.852762
	Foxp2	ENSMUSG00000029563	1.00642e-09	2.0205e-08	2.998e-08	2.62625e-05	1.40371	1.40371	158.361	112.816	2.46625e-94	7.49339e-92	1.49667e-91	6.43568e-90	0	0	0	0			Gdf5	ENSMUSG00000038259	0	0	72.8037	72.8037	83.4653	1.14644	1	0.630345
	Sox4	ENSMUSG00000076431	8.47758e-05	0.000719118	0.00106702	1	1.33913	1.33913	784.723	585.993	1.25587e-72	2.31098e-70	4.61577e-70	3.27719e-68	0	0	0	0			Lmx1b	ENSMUSG00000038765	0	0	1.21351	1.21351	10.7454	8.85481	0.973773	0.865852
	Sox11	ENSMUSG00000063632	9.7037e-07	1.27736e-05	1.89534e-05	0.0253218	1.24095	1.24095	914.731	737.123	3.75063e-38	1.76903e-36	3.53331e-36	9.78728e-34	3.81753e-117	8.92532e-116	2.57412e-115	9.96184e-113			Osr2	ENSMUSG00000022330	0	0	0.934194	-1.07044	3.45274	3.69596	0.757321	0.565266
	Col2a1	ENSMUSG00000022483	0	0	0	0	0.773403	-1.29299	184.79	238.931	1.32199e-21	2.1376e-20	4.26948e-20	3.44974e-17	0	0	0	0			Sox4	ENSMUSG00000076431	0.000126654	0.000154795	1.19102	1.19102	451.069	378.725	0.998852	0.99626
	Osr2	ENSMUSG00000022330	0.652578	0.581864	0.863366	1	1.18335	1.18335	51.5653	43.5755	1.19967e-14	1.05193e-13	2.10103e-13	3.13054e-10	2.73795e-184	1.73238e-182	4.99628e-182	7.14468e-180			Sox5	ENSMUSG00000041540	0	0	3.07722	3.07722	324.623	105.492	0.984426	0.941778
	Lmx1b	ENSMUSG00000038765	0.00015924	0.00125799	0.0018666	1	1.08517	1.08517	102.986	94.9033	2.88518e-07	1.08913e-06	2.17535e-06	0.00752888	0.00102563	0.000793425	0.00228829	1			Sox6	ENSMUSG00000051910	0	0	2.97979	2.97979	86.3327	28.9728	0.789872	0.722977
	Foxp4	ENSMUSG00000023991	2.30326e-12	6.3716e-11	9.45414e-11	6.01036e-08	0.931592	-1.07343	70.4048	75.5747	0.00173067	0.00329514	0.00658146	1	1.99299e-259	2.77424e-257	8.00109e-257	5.20071e-255			Sox9	ENSMUSG00000000567	0	0	2.14736	2.14736	87.6297	40.8081	0.806076	0.746042
	Foxp1	ENSMUSG00000030067	6.83962e-10	1.40709e-08	2.08784e-08	1.7848e-05	0.883328	-1.13208	176.193	199.465	0.014444	0.0216834	0.0433086	1	2.37934e-198	1.73615e-196	5.00717e-196	6.20889e-194			Sox11	ENSMUSG00000063632	2.63538e-08	3.40817e-08	1.22611	1.22611	655.163	534.343	0.995088	0.994514
	Osr1	ENSMUSG00000048387	0.0396358	0.114724	0.170227	1	0.842189	-1.18738	24.5532	29.1541	0.166468	0.165442	0.330441	1	2.08239e-27	5.34964e-27	1.54287e-26	5.43399e-23			Col2a1	ENSMUSG00000022483	0	0	0.116046	-8.6173	15.6644	134.985	0.546498	1
	Foxc2	ENSMUSG00000046714	1.1749e-08	2.05803e-07	3.05369e-07	0.000306591	0.745506	-1.34137	6.02794	8.08571	0.616687	0.390892	0.780736	1	1.44179e-85	1.80933e-84	5.21823e-84	3.76235e-81			Osr1	ENSMUSG00000048387	1.14441e-06	1.45753e-06	0.921819	-1.08481	2.01141	2.182	0.767072	0.726717
	Feature ID	Ensembl ID	P-value (Col2A1+,Gdf5+ + Col2A1-,Gdf5+ vs Col2A1-,Gdf5-)	Q-value (Col2A1+,Gdf5+ + Col2A1-,Gdf5+ vs Col2A1-,Gdf5-)	FDR step up (Col2A1+,Gdf5+ + Col2A1-,Gdf5+ vs Col2A1-,Gdf5-)	Bonferroni (Col2A1+,Gdf5+ + Col2A1-,Gdf5+ vs Col2A1-,Gdf5-)	Ratio (Col2A1+,Gdf5+ + Col2A1-,Gdf5+ vs Col2A1-,Gdf5-)	Fold change (Col2A1+,Gdf5+ + Col2A1-,Gdf5+ vs Col2A1-,Gdf5-)	LSMean(Col2A1+,Gdf5+ + Col2A1-,Gdf5+) (Col2A1+,Gdf5+ + Col2A1-,Gdf5+ vs Col2A1-,Gdf5-)	LSMean(Col2A1-,Gdf5-) (Col2A1+,Gdf5+ + Col2A1-,Gdf5+ vs Col2A1-,Gdf5-)	P-value (Gdf5)	Q-value (Gdf5)	FDR step up (Gdf5)	Bonferroni (Gdf5)	P-value (Gdf5 * Col2A1)	Q-value (Gdf5 * Col2A1)	FDR step up (Gdf5 * Col2A1)	Bonferroni (Gdf5 * Col2A1)			Feature ID	Ensembl ID	P-value (Col2A1+,Gdf5+ + Col2A1-,Gdf5+ vs Col2A1-,Gdf5-)	FDR step up (Col2A1+,Gdf5+ + Col2A1-,Gdf5+ vs Col2A1-,Gdf5-)	Ratio (Col2A1+,Gdf5+ + Col2A1-,Gdf5+ vs Col2A1-,Gdf5-)	Fold change (Col2A1+,Gdf5+ + Col2A1-,Gdf5+ vs Col2A1-,Gdf5-)	LSMean(Col2A1+,Gdf5+ + Col2A1-,Gdf5+) (Col2A1+,Gdf5+ + Col2A1-,Gdf5+ vs Col2A1-,Gdf5-)	LSMean(Col2A1-,Gdf5-) (Col2A1+,Gdf5+ + Col2A1-,Gdf5+ vs Col2A1-,Gdf5-)	Pct(Col2A1+,Gdf5+ + Col2A1-,Gdf5+) (Col2A1+,Gdf5+ + Col2A1-,Gdf5+ vs Col2A1-,Gdf5-)	Pct(Col2A1-,Gdf5-) (Col2A1+,Gdf5+ + Col2A1-,Gdf5+ vs Col2A1-,Gdf5-)
	Gdf5	ENSMUSG00000038259	0	0	0	0	116.603	116.603	123.402	1.05831	0	0	0	0	1.48649e-58	9.45835e-58	2.72785e-57	3.879e-54			Foxc1	ENSMUSG00000050295	0	0	3.72254	3.72254	5.17841	1.3911	0.43103	0.373394
	Sox6	ENSMUSG00000051910	0	0	0	0	5.76811	5.76811	476.79	82.6597	3.77992e-222	1.64615e-218	3.2879e-218	9.86369e-218	0	0	0	0			Foxc2	ENSMUSG00000046714	0	0	1.07774	1.07774	1.22317	1.13494	0.116463	0.35659
	Foxc1	ENSMUSG00000050295	0	0	0	0	10.6867	10.6867	73.2569	6.85497	3.79777e-207	1.24045e-203	2.47757e-203	9.91027e-203	0	0	0	0			Foxp1	ENSMUSG00000030067	0	0	1.92209	1.92209	40.3973	21.0174	0.758423	0.742654
	Sox5	ENSMUSG00000041540	8.9E-322	1.524543E-318	3.31525E-318	2.3206757E-317	3.94165	3.94165	909.114	230.643	1.27242e-195	2.77069e-192	5.53396e-192	3.32038e-191	2.92247e-256	3.7775e-254	1.08945e-253	7.62618e-252			Foxp2	ENSMUSG00000029563	0	0	5.68307	5.68307	20.1116	3.53885	0.759429	0.743181
	Sox9	ENSMUSG00000000567	0	0	0	0	4.30288	4.30288	376.098	87.4061	1.31151e-184	1.90388e-181	3.80266e-181	3.4224e-180	0	0	0	0			Foxp4	ENSMUSG00000023991	0	0	1.95786	1.95786	11.382	5.81348	0.720894	0.779078
	Foxp2	ENSMUSG00000029563	1.63363e-242	1.22522e-239	2.66434e-239	4.26295e-238	4.20802	4.20802	158.361	37.6332	2.46625e-94	7.49339e-92	1.49667e-91	6.43568e-90	0	0	0	0			Gdf5	ENSMUSG00000038259	0	0	71.5928	71.5928	83.4653	1.16583	1	0.642002
	Sox4	ENSMUSG00000076431	4.54161e-205	2.01849e-202	4.38938e-202	1.18513e-200	2.1917	2.1917	784.723	358.044	1.25587e-72	2.31098e-70	4.61577e-70	3.27719e-68	0	0	0	0			Lmx1b	ENSMUSG00000038765	0	0	1.34472	1.34472	10.7454	7.99077	0.973773	0.81735
	Sox11	ENSMUSG00000063632	1.35458e-87	7.19245e-86	1.56406e-85	3.53477e-83	1.33942	1.33942	914.731	682.931	3.75063e-38	1.76903e-36	3.53331e-36	9.78728e-34	3.81753e-117	8.92532e-116	2.57412e-115	9.96184e-113			Osr2	ENSMUSG00000022330	0	0	1.82055	1.82055	3.45274	1.89654	0.757321	0.446243
	Col2a1	ENSMUSG00000022483	0	0	0	0	174.385	174.385	184.79	1.05966	1.32199e-21	2.1376e-20	4.26948e-20	3.44974e-17	0	0	0	0			Sox4	ENSMUSG00000076431	0	0	3.69456	3.69456	451.069	122.09	0.998852	0.974661
	Osr2	ENSMUSG00000022330	3.99895e-53	7.45146e-52	1.62038e-51	1.04353e-48	2.45828	2.45828	51.5653	20.9762	1.19967e-14	1.05193e-13	2.10103e-13	3.13054e-10	2.73795e-184	1.73238e-182	4.99628e-182	7.14468e-180			Sox5	ENSMUSG00000041540	0	0	9.76004	9.76004	324.623	33.2604	0.984426	0.9041
	Lmx1b	ENSMUSG00000038765	1.90603e-09	4.53007e-09	9.85102e-09	4.97378e-05	0.992843	-1.00721	102.986	103.728	2.88518e-07	1.08913e-06	2.17535e-06	0.00752888	0.00102563	0.000793425	0.00228829	1			Sox6	ENSMUSG00000051910	0	0	14.3084	14.3084	86.3327	6.03369	0.789872	0.552437
	Foxp4	ENSMUSG00000023991	2.7011e-40	3.12567e-39	6.79702e-39	7.04851e-36	1.70035	1.70035	70.4048	41.4061	0.00173067	0.00329514	0.00658146	1	1.99299e-259	2.77424e-257	8.00109e-257	5.20071e-255			Sox9	ENSMUSG00000000567	0	0	13.839	13.839	87.6297	6.33207	0.806076	0.57716
	Foxp1	ENSMUSG00000030067	1.30302e-28	9.26866e-28	2.01555e-27	3.40023e-24	1.20233	1.20233	176.193	146.542	0.014444	0.0216834	0.0433086	1	2.37934e-198	1.73615e-196	5.00717e-196	6.20889e-194			Sox11	ENSMUSG00000063632	0	0	2.21269	2.21269	655.163	296.093	0.995088	0.946683
	Osr1	ENSMUSG00000048387	1.57989e-06	2.91941e-06	6.34849e-06	0.0412271	1.19946	1.19946	24.5532	20.4703	0.166468	0.165442	0.330441	1	2.08239e-27	5.34964e-27	1.54287e-26	5.43399e-23			Col2a1	ENSMUSG00000022483	0	0	13.4406	13.4406	15.6644	1.16545	0.546498	0.341809
	Foxc2	ENSMUSG00000046714	8.03401e-07	1.52835e-06	3.32352e-06	0.0209647	2.48342	2.48342	6.02794	2.42727	0.616687	0.390892	0.780736	1	1.44179e-85	1.80933e-84	5.21823e-84	3.76235e-81			Osr1	ENSMUSG00000048387	4.30569e-08	5.17894e-08	1.1946	1.1946	2.01141	1.68376	0.767072	0.725673
	Feature ID	Ensembl ID	P-value (Col2A1+,Gdf5+ vs Col2A1-,Gdf5+)	Q-value (Col2A1+,Gdf5+ vs Col2A1-,Gdf5+)	FDR step up (Col2A1+,Gdf5+ vs Col2A1-,Gdf5+)	Bonferroni (Col2A1+,Gdf5+ vs Col2A1-,Gdf5+)	Ratio (Col2A1+,Gdf5+ vs Col2A1-,Gdf5+)	Fold change (Col2A1+,Gdf5+ vs Col2A1-,Gdf5+)	LSMean(Col2A1+,Gdf5+) (Col2A1+,Gdf5+ vs Col2A1-,Gdf5+)	LSMean(Col2A1-,Gdf5+) (Col2A1+,Gdf5+ vs Col2A1-,Gdf5+)	P-value (Gdf5)	Q-value (Gdf5)	FDR step up (Gdf5)	Bonferroni (Gdf5)	P-value (Gdf5 * Col2A1)	Q-value (Gdf5 * Col2A1)	FDR step up (Gdf5 * Col2A1)	Bonferroni (Gdf5 * Col2A1)			Feature ID	Ensembl ID	P-value (Col2A1+,Gdf5+ vs Col2A1-,Gdf5+)	FDR step up (Col2A1+,Gdf5+ vs Col2A1-,Gdf5+)	Ratio (Col2A1+,Gdf5+ vs Col2A1-,Gdf5+)	Fold change (Col2A1+,Gdf5+ vs Col2A1-,Gdf5+)	LSMean(Col2A1+,Gdf5+) (Col2A1+,Gdf5+ vs Col2A1-,Gdf5+)	LSMean(Col2A1-,Gdf5+) (Col2A1+,Gdf5+ vs Col2A1-,Gdf5+)	Pct(Col2A1+,Gdf5+) (Col2A1+,Gdf5+ vs Col2A1-,Gdf5+)	Pct(Col2A1-,Gdf5+) (Col2A1+,Gdf5+ vs Col2A1-,Gdf5+)
	Gdf5	ENSMUSG00000038259	2.45302e-57	8.50927e-55	1.1854e-54	6.40116e-53	1.33287	1.33287	141.01	105.794	0	0	0	0	1.48649e-58	9.45835e-58	2.72785e-57	3.879e-54			Foxc1	ENSMUSG00000050295	0	0	9.9529	9.9529	20.3601	2.04565	0.632439	0.229621
	Sox6	ENSMUSG00000051910	2.5101e-85	1.80843e-82	2.51927e-82	6.5501e-81	3.4082	3.4082	737.26	216.32	3.77992e-222	1.64615e-218	3.2879e-218	9.86369e-218	0	0	0	0			Foxc2	ENSMUSG00000046714	0	0	1.46734	1.46734	1.52142	1.03685	0.134189	0.0987371
	Foxc1	ENSMUSG00000050295	3.74279e-268	2.337e-264	3.25561e-264	9.76682e-264	4.54643	4.54643	120.098	26.4159	3.79777e-207	1.24045e-203	2.47757e-203	9.91027e-203	0	0	0	0			Foxp1	ENSMUSG00000030067	0	0	3.77574	3.77574	77.6894	20.5759	0.833722	0.683123
	Sox5	ENSMUSG00000041540	2.19844e-56	7.4875e-54	1.04306e-53	5.73684e-52	3.40377	3.40377	1405.35	412.88	1.27242e-195	2.77069e-192	5.53396e-192	3.32038e-191	2.92247e-256	3.7775e-254	1.08945e-253	7.62618e-252			Foxp2	ENSMUSG00000029563	0	0	7.43678	7.43678	56.4053	7.58464	0.851809	0.667049
	Sox9	ENSMUSG00000000567	3.96869e-88	3.54007e-85	4.93157e-85	1.03563e-83	3.32657	3.32657	578.34	173.855	1.31151e-184	1.90388e-181	3.80266e-181	3.4224e-180	0	0	0	0			Foxp4	ENSMUSG00000023991	0	0	3.52006	3.52006	21.8433	6.20539	0.771295	0.670494
	Foxp2	ENSMUSG00000029563	3.26287e-108	4.07467e-105	5.6763e-105	8.51445e-104	2.91812	2.91812	235.887	80.8354	2.46625e-94	7.49339e-92	1.49667e-91	6.43568e-90	0	0	0	0			Gdf5	ENSMUSG00000038259	0	0	1.34205	1.34205	96.691	72.0473	1	1
	Sox4	ENSMUSG00000076431	3.4314e-29	3.36528e-27	4.68808e-27	8.95423e-25	1.89288	1.89288	1026.93	542.52	1.25587e-72	2.31098e-70	4.61577e-70	3.27719e-68	0	0	0	0			Lmx1b	ENSMUSG00000038765	1.67483e-05	4.51447e-05	0.825114	-1.21195	9.66833	11.7176	0.986581	0.960964
	Sox11	ENSMUSG00000063632	0.177357	0.314442	0.43804	1	0.919861	-1.08712	876.548	952.914	3.75063e-38	1.76903e-36	3.53331e-36	9.78728e-34	3.81753e-117	8.92532e-116	2.57412e-115	9.96184e-113			Osr2	ENSMUSG00000022330	0	0	3.33191	3.33191	6.52574	1.95856	0.839557	0.675086
	Col2a1	ENSMUSG00000022483	0	0	0	0	437.407	437.407	368.736	0.843005	1.32199e-21	2.1376e-20	4.26948e-20	3.44974e-17	0	0	0	0			Sox4	ENSMUSG00000076431	0	0	2.37637	2.37637	693.26	291.73	1	0.997704
	Osr2	ENSMUSG00000022330	2.95197e-55	9.21604e-53	1.28386e-52	7.70316e-51	3.0998	3.0998	77.9756	25.155	1.19967e-14	1.05193e-13	2.10103e-13	3.13054e-10	2.73795e-184	1.73238e-182	4.99628e-182	7.14468e-180			Sox5	ENSMUSG00000041540	0	0	5.46197	5.46197	756.927	138.581	0.990665	0.978186
	Lmx1b	ENSMUSG00000038765	0.0852551	0.1903	0.265101	1	0.778217	-1.28499	90.1413	115.831	2.88518e-07	1.08913e-06	2.17535e-06	0.00752888	0.00102563	0.000793425	0.00228829	1			Sox6	ENSMUSG00000051910	0	0	8.16393	8.16393	236.404	28.9571	0.889732	0.690011
	Foxp4	ENSMUSG00000023991	1.98301e-42	3.5717e-40	4.97563e-40	5.17466e-38	2.32861	2.32861	98.5067	42.3029	0.00173067	0.00329514	0.00658146	1	1.99299e-259	2.77424e-257	8.00109e-257	5.20071e-255			Sox9	ENSMUSG00000000567	0	0	8.29242	8.29242	239.077	28.8308	0.906068	0.706085
	Foxp1	ENSMUSG00000030067	1.03657e-40	1.71833e-38	2.39375e-38	2.70494e-36	1.99772	1.99772	234.834	117.551	0.014444	0.0216834	0.0433086	1	2.37934e-198	1.73615e-196	5.00717e-196	6.20889e-194			Sox11	ENSMUSG00000063632	0.157052	0.194434	0.905783	-1.10402	623.234	688.062	0.995916	0.994259
	Osr1	ENSMUSG00000048387	0.0184785	0.059556	0.0829657	1	1.22649	1.22649	27.0509	22.0556	0.166468	0.165442	0.330441	1	2.08239e-27	5.34964e-27	1.54287e-26	5.43399e-23			Col2a1	ENSMUSG00000022483	0	0	214.981	214.981	224.221	1.04298	1	0.0929966
	Foxc2	ENSMUSG00000046714	6.72121e-25	5.09724e-23	7.10081e-23	1.7539e-20	7.80875	7.80875	10.6873	1.36863	0.616687	0.390892	0.780736	1	1.44179e-85	1.80933e-84	5.21823e-84	3.76235e-81			Osr1	ENSMUSG00000048387	8.03456e-05	0.000200996	1.17144	1.17144	2.17794	1.85919	0.8028	0.731343
	Feature ID	Ensembl ID	P-value (Col2A1+,Gdf5+ vs Col2A1+,Gdf5-)	Q-value (Col2A1+,Gdf5+ vs Col2A1+,Gdf5-)	FDR step up (Col2A1+,Gdf5+ vs Col2A1+,Gdf5-)	Bonferroni (Col2A1+,Gdf5+ vs Col2A1+,Gdf5-)	Ratio (Col2A1+,Gdf5+ vs Col2A1+,Gdf5-)	Fold change (Col2A1+,Gdf5+ vs Col2A1+,Gdf5-)	LSMean(Col2A1+,Gdf5+) (Col2A1+,Gdf5+ vs Col2A1+,Gdf5-)	LSMean(Col2A1+,Gdf5-) (Col2A1+,Gdf5+ vs Col2A1+,Gdf5-)	P-value (Gdf5)	Q-value (Gdf5)	FDR step up (Gdf5)	Bonferroni (Gdf5)	P-value (Gdf5 * Col2A1)	Q-value (Gdf5 * Col2A1)	FDR step up (Gdf5 * Col2A1)	Bonferroni (Gdf5 * Col2A1)			Feature ID	Ensembl ID	P-value (Col2A1+,Gdf5+ vs Col2A1+,Gdf5-)	FDR step up (Col2A1+,Gdf5+ vs Col2A1+,Gdf5-)	Ratio (Col2A1+,Gdf5+ vs Col2A1+,Gdf5-)	Fold change (Col2A1+,Gdf5+ vs Col2A1+,Gdf5-)	LSMean(Col2A1+,Gdf5+) (Col2A1+,Gdf5+ vs Col2A1+,Gdf5-)	LSMean(Col2A1+,Gdf5-) (Col2A1+,Gdf5+ vs Col2A1+,Gdf5-)	Pct(Col2A1+,Gdf5+) (Col2A1+,Gdf5+ vs Col2A1+,Gdf5-)	Pct(Col2A1+,Gdf5-) (Col2A1+,Gdf5+ vs Col2A1+,Gdf5-)
	Gdf5	ENSMUSG00000038259	0	0	0	0	136.507	136.507	141.01	1.03298	0	0	0	0	1.48649e-58	9.45835e-58	2.72785e-57	3.879e-54			Foxc1	ENSMUSG00000050295	0	0	6.29711	6.29711	20.3601	3.23325	0.632439	0.484728
	Sox6	ENSMUSG00000051910	9.73203e-201	1.90586e-197	3.17447e-197	2.53957e-196	2.2374	2.2374	737.26	329.517	3.77992e-222	1.64615e-218	3.2879e-218	9.86369e-218	0	0	0	0			Foxc2	ENSMUSG00000046714	0	0	1.07211	1.07211	1.52142	1.41909	0.134189	0.365914
	Foxc1	ENSMUSG00000050295	0	0	0	0	3.65466	3.65466	120.098	32.8616	3.79777e-207	1.24045e-203	2.47757e-203	9.91027e-203	0	0	0	0			Foxp1	ENSMUSG00000030067	0	0	1.42049	1.42049	77.6894	54.6921	0.833722	0.848149
	Sox5	ENSMUSG00000041540	2.61358e-180	3.72238e-177	6.20014e-177	6.82015e-176	2.43642	2.43642	1405.35	576.809	1.27242e-195	2.77069e-192	5.53396e-192	3.32038e-191	2.92247e-256	3.7775e-254	1.08945e-253	7.62618e-252			Foxp2	ENSMUSG00000029563	0	0	4.06426	4.06426	56.4053	13.8784	0.851809	0.851764
	Sox9	ENSMUSG00000000567	5.56453e-148	5.81185e-145	9.68043e-145	1.45206e-143	1.85758	1.85758	578.34	311.341	1.31151e-184	1.90388e-181	3.80266e-181	3.4224e-180	0	0	0	0			Foxp4	ENSMUSG00000023991	0	0	1.32772	1.32772	21.8433	16.4518	0.771295	0.852762
	Foxp2	ENSMUSG00000029563	1.00948e-113	5.45353e-111	9.08361e-111	2.63425e-109	2.0909	2.0909	235.887	112.816	2.46625e-94	7.49339e-92	1.49667e-91	6.43568e-90	0	0	0	0			Gdf5	ENSMUSG00000038259	0	0	84.3399	84.3399	96.691	1.14644	1	0.630345
	Sox4	ENSMUSG00000076431	1.70286e-34	1.22941e-32	2.04775e-32	4.44362e-30	1.75245	1.75245	1026.93	585.993	1.25587e-72	2.31098e-70	4.61577e-70	3.27719e-68	0	0	0	0			Lmx1b	ENSMUSG00000038765	0	0	1.09187	1.09187	9.66833	8.85481	0.986581	0.865852
	Sox11	ENSMUSG00000063632	0.000995078	0.00350814	0.0058433	1	1.18915	1.18915	876.548	737.123	3.75063e-38	1.76903e-36	3.53331e-36	9.78728e-34	3.81753e-117	8.92532e-116	2.57412e-115	9.96184e-113			Osr2	ENSMUSG00000022330	0	0	1.76564	1.76564	6.52574	3.69596	0.839557	0.565266
	Col2a1	ENSMUSG00000022483	1.18745e-149	1.43103e-146	2.38357e-146	3.09865e-145	1.54328	1.54328	368.736	238.931	1.32199e-21	2.1376e-20	4.26948e-20	3.44974e-17	0	0	0	0			Sox4	ENSMUSG00000076431	0	0	1.83051	1.83051	693.26	378.725	1	0.99626
	Osr2	ENSMUSG00000022330	1.9562e-32	1.2509e-30	2.08355e-30	5.10469e-28	1.78944	1.78944	77.9756	43.5755	1.19967e-14	1.05193e-13	2.10103e-13	3.13054e-10	2.73795e-184	1.73238e-182	4.99628e-182	7.14468e-180			Sox5	ENSMUSG00000041540	0	0	7.17519	7.17519	756.927	105.492	0.990665	0.941778
	Lmx1b	ENSMUSG00000038765	0.044895	0.0859583	0.143175	1	0.949822	-1.05283	90.1413	94.9033	2.88518e-07	1.08913e-06	2.17535e-06	0.00752888	0.00102563	0.000793425	0.00228829	1			Sox6	ENSMUSG00000051910	0	0	8.15952	8.15952	236.404	28.9728	0.889732	0.722977
	Foxp4	ENSMUSG00000023991	7.92441e-06	4.7044e-05	7.83583e-05	0.206788	1.30344	1.30344	98.5067	75.5747	0.00173067	0.00329514	0.00658146	1	1.99299e-259	2.77424e-257	8.00109e-257	5.20071e-255			Sox9	ENSMUSG00000000567	0	0	5.85857	5.85857	239.077	40.8081	0.906068	0.746042
	Foxp1	ENSMUSG00000030067	6.0843e-07	4.40077e-06	7.33009e-06	0.015877	1.17732	1.17732	234.834	199.465	0.014444	0.0216834	0.0433086	1	2.37934e-198	1.73615e-196	5.00717e-196	6.20889e-194			Sox11	ENSMUSG00000063632	0.000566509	0.000585769	1.16636	1.16636	623.234	534.343	0.995916	0.994514
	Osr1	ENSMUSG00000048387	0.987004	0.596408	0.993399	1	0.92786	-1.07775	27.0509	29.1541	0.166468	0.165442	0.330441	1	2.08239e-27	5.34964e-27	1.54287e-26	5.43399e-23			Col2a1	ENSMUSG00000022483	0	0	1.66108	1.66108	224.221	134.985	1	1
	Foxc2	ENSMUSG00000046714	0.00266836	0.00818891	0.0136398	1	1.32175	1.32175	10.6873	8.08571	0.616687	0.390892	0.780736	1	1.44179e-85	1.80933e-84	5.21823e-84	3.76235e-81			Osr1	ENSMUSG00000048387	1.29352e-10	1.67757e-10	0.998136	-1.00187	2.17794	2.182	0.8028	0.726717
	Feature ID	Ensembl ID	P-value (Col2A1-,Gdf5+ vs Col2A1-,Gdf5-)	Q-value (Col2A1-,Gdf5+ vs Col2A1-,Gdf5-)	FDR step up (Col2A1-,Gdf5+ vs Col2A1-,Gdf5-)	Bonferroni (Col2A1-,Gdf5+ vs Col2A1-,Gdf5-)	Ratio (Col2A1-,Gdf5+ vs Col2A1-,Gdf5-)	Fold change (Col2A1-,Gdf5+ vs Col2A1-,Gdf5-)	LSMean(Col2A1-,Gdf5+) (Col2A1-,Gdf5+ vs Col2A1-,Gdf5-)	LSMean(Col2A1-,Gdf5-) (Col2A1-,Gdf5+ vs Col2A1-,Gdf5-)	P-value (Gdf5)	Q-value (Gdf5)	FDR step up (Gdf5)	Bonferroni (Gdf5)	P-value (Gdf5 * Col2A1)	Q-value (Gdf5 * Col2A1)	FDR step up (Gdf5 * Col2A1)	Bonferroni (Gdf5 * Col2A1)			Feature ID	Ensembl ID	P-value (Col2A1-,Gdf5+ vs Col2A1-,Gdf5-)	FDR step up (Col2A1-,Gdf5+ vs Col2A1-,Gdf5-)	Ratio (Col2A1-,Gdf5+ vs Col2A1-,Gdf5-)	Fold change (Col2A1-,Gdf5+ vs Col2A1-,Gdf5-)	LSMean(Col2A1-,Gdf5+) (Col2A1-,Gdf5+ vs Col2A1-,Gdf5-)	LSMean(Col2A1-,Gdf5-) (Col2A1-,Gdf5+ vs Col2A1-,Gdf5-)	Pct(Col2A1-,Gdf5+) (Col2A1-,Gdf5+ vs Col2A1-,Gdf5-)	Pct(Col2A1-,Gdf5-) (Col2A1-,Gdf5+ vs Col2A1-,Gdf5-)
	Gdf5	ENSMUSG00000038259	0	0	0	0	99.9655	99.9655	105.794	1.05831	0	0	0	0	1.48649e-58	9.45835e-58	2.72785e-57	3.879e-54			Foxc1	ENSMUSG00000050295	0	0	1.47053	1.47053	2.04565	1.3911	0.229621	0.373394
	Sox6	ENSMUSG00000051910	3.20783e-66	4.00065e-63	6.43911e-63	8.37084e-62	2.61699	2.61699	216.32	82.6597	3.77992e-222	1.64615e-218	3.2879e-218	9.86369e-218	0	0	0	0			Foxc2	ENSMUSG00000046714	0	0	0.913576	-1.0946	1.03685	1.13494	0.0987371	0.35659
	Foxc1	ENSMUSG00000050295	1.07498e-09	6.93261e-09	1.11582e-08	2.80516e-05	3.85354	3.85354	26.4159	6.85497	3.79777e-207	1.24045e-203	2.47757e-203	9.91027e-203	0	0	0	0			Foxp1	ENSMUSG00000030067	4.56403e-08	5.69113e-08	0.978996	-1.02145	20.5759	21.0174	0.683123	0.742654
	Sox5	ENSMUSG00000041540	8.48081e-57	5.28842e-54	8.5118e-54	2.21307e-52	1.79013	1.79013	412.88	230.643	1.27242e-195	2.77069e-192	5.53396e-192	3.32038e-191	2.92247e-256	3.7775e-254	1.08945e-253	7.62618e-252			Foxp2	ENSMUSG00000029563	0	0	2.14325	2.14325	7.58464	3.53885	0.667049	0.743181
	Sox9	ENSMUSG00000000567	6.7216e-64	7.26513e-61	1.16933e-60	1.754e-59	1.98905	1.98905	173.855	87.4061	1.31151e-184	1.90388e-181	3.80266e-181	3.4224e-180	0	0	0	0			Foxp4	ENSMUSG00000023991	0	0	1.06741	1.06741	6.20539	5.81348	0.670494	0.779078
	Foxp2	ENSMUSG00000029563	3.18129e-18	5.51637e-17	8.87868e-17	8.30157e-14	2.14798	2.14798	80.8354	37.6332	2.46625e-94	7.49339e-92	1.49667e-91	6.43568e-90	0	0	0	0			Gdf5	ENSMUSG00000038259	0	0	61.7989	61.7989	72.0473	1.16583	1	0.642002
	Sox4	ENSMUSG00000076431	8.49211e-41	1.93918e-38	3.12115e-38	2.21602e-36	1.51524	1.51524	542.52	358.044	1.25587e-72	2.31098e-70	4.61577e-70	3.27719e-68	0	0	0	0			Lmx1b	ENSMUSG00000038765	0	0	1.46639	1.46639	11.7176	7.99077	0.960964	0.81735
	Sox11	ENSMUSG00000063632	9.40622e-43	2.38285e-40	3.83524e-40	2.45455e-38	1.39533	1.39533	952.914	682.931	3.75063e-38	1.76903e-36	3.53331e-36	9.78728e-34	3.81753e-117	8.92532e-116	2.57412e-115	9.96184e-113			Osr2	ENSMUSG00000022330	0	0	1.0327	1.0327	1.95856	1.89654	0.675086	0.446243
	Col2a1	ENSMUSG00000022483	3.24764e-15	4.04717e-14	6.51399e-14	8.4747e-11	0.795542	-1.257	0.843005	1.05966	1.32199e-21	2.1376e-20	4.26948e-20	3.44974e-17	0	0	0	0			Sox4	ENSMUSG00000076431	0	0	2.38947	2.38947	291.73	122.09	0.997704	0.974661
	Osr2	ENSMUSG00000022330	0.487568	0.461116	0.742174	1	1.19922	1.19922	25.155	20.9762	1.19967e-14	1.05193e-13	2.10103e-13	3.13054e-10	2.73795e-184	1.73238e-182	4.99628e-182	7.14468e-180			Sox5	ENSMUSG00000041540	0	0	4.16655	4.16655	138.581	33.2604	0.978186	0.9041
	Lmx1b	ENSMUSG00000038765	8.77861e-07	3.77525e-06	6.07633e-06	0.0229078	1.11667	1.11667	115.831	103.728	2.88518e-07	1.08913e-06	2.17535e-06	0.00752888	0.00102563	0.000793425	0.00228829	1			Sox6	ENSMUSG00000051910	0	0	4.79924	4.79924	28.9571	6.03369	0.690011	0.552437
	Foxp4	ENSMUSG00000023991	0.583913	0.506715	0.815566	1	1.02166	1.02166	42.3029	41.4061	0.00173067	0.00329514	0.00658146	1	1.99299e-259	2.77424e-257	8.00109e-257	5.20071e-255			Sox9	ENSMUSG00000000567	0	0	4.55314	4.55314	28.8308	6.33207	0.706085	0.57716
	Foxp1	ENSMUSG00000030067	0.478395	0.456596	0.734898	1	0.802165	-1.24663	117.551	146.542	0.014444	0.0216834	0.0433086	1	2.37934e-198	1.73615e-196	5.00717e-196	6.20889e-194			Sox11	ENSMUSG00000063632	0	0	2.3238	2.3238	688.062	296.093	0.994259	0.946683
	Osr1	ENSMUSG00000048387	0.0849014	0.123442	0.198682	1	1.07744	1.07744	22.0556	20.4703	0.166468	0.165442	0.330441	1	2.08239e-27	5.34964e-27	1.54287e-26	5.43399e-23			Col2a1	ENSMUSG00000022483	0	0	0.894913	-1.11743	1.04298	1.16545	0.0929966	0.341809
	Foxc2	ENSMUSG00000046714	0.00371929	0.00805081	0.0129579	1	0.563854	-1.77351	1.36863	2.42727	0.616687	0.390892	0.780736	1	1.44179e-85	1.80933e-84	5.21823e-84	3.76235e-81			Osr1	ENSMUSG00000048387	0.219563	0.255086	1.1042	1.1042	1.85919	1.68376	0.731343	0.725673
